# Supplementary material for: 7-Amino­heptyl­aza­nium iodide
Source: Acta Crystallogr Sect E Struct Rep Online. 2011 Sep 17;67(Pt 10):o2684–5. doi: 10.1107/S1600536811037329 (PMC3201232; doi:10.1107/S1600536811037329)
Supplement: Supplementary file 1 [file e-67-o2684-sup1.cif]

##############################################################################
#                                                                            #
# This CIF contains the data in a paper accepted for publication in          #
# Acta Crystallographica Section E. It conforms to the requirements of       #
# Notes for Authors for Acta Crystallographica Section E, and has been       #
# peer reviewed under the auspices of the IUCr Commission on Journals.       #
#                                                                            #
# Full details of the Crystallographic Information File format               #
# are given in the paper "The Crystallographic Information File (CIF):       #
# a New Standard Archive File for Crystallography" by S. R. Hall, F. H.      #
# Allen and I. D. Brown [Acta Cryst. (1991), A47, 655-685].                  #
#                                                                            #
# The current version of the core CIF dictionary is obtainable from          #
# ftp://ftp.iucr.org/pub/cif_core.dic.                                       #
#                                                                            #
# Software is freely available for graphical display of the structure(s)     #
# in this CIF. For information consult the CIF software page                 #
# http://www.iucr.org/resources/cif/software.                                #
#                                                                            #
# This file may be used for bona fide research purposes within the           #
# scientific community so long as proper attribution is given to the journal # 
# article from which it was obtained.                                        #
#                                                                            #
##############################################################################
data_I
_audit_creation_method     SHELXL-97
_chemical_name_systematic
;
7-Aminoheptylazanium iodide
;
_chemical_name_common
;
7-Aminoheptylazanium iodide
;
_chemical_formula_moiety     'C7 H19 N2 +, I -'
_chemical_formula_sum     'C7 H19 I N2'
_chemical_formula_iupac     'C7 H19 N2 +, I -'
_chemical_formula_weight     258.14
_chemical_melting_point     ?
_symmetry_cell_setting     monoclinic
_symmetry_space_group_name_H-M     'P 21'
_symmetry_space_group_name_hall     'P 2yb'
loop_
    _symmetry_equiv_pos_as_xyz
    'x, y, z'
    '-x, y+1/2, -z'
_cell_length_a     5.53418(8)
_cell_length_b     18.7308(3)
_cell_length_c     5.51570(8)
_cell_angle_alpha     90.00
_cell_angle_beta     95.2195(14)
_cell_angle_gamma     90.00
_cell_volume     569.385(15)
_cell_formula_units_Z     2
_cell_measurement_reflns_used     29947
_cell_measurement_theta_min     3.2563
_cell_measurement_theta_max     32.6443
_cell_measurement_temperature     290(2)
_exptl_crystal_description     block
_exptl_crystal_colour     colourless
_exptl_crystal_size_max     0.77
_exptl_crystal_size_mid     0.41
_exptl_crystal_size_min     0.24
_exptl_crystal_density_diffrn     1.506
_exptl_crystal_density_meas     ?
_exptl_crystal_density_method     'not measured'
_exptl_crystal_F_000     256
_exptl_absorpt_coefficient_mu     2.761
_exptl_absorpt_correction_type     analytical
_exptl_absorpt_process_details
;
[CrysAlis PRO (Oxford Diffraction, 2009); analytical numeric absorption
correction using a multifaceted crystal model based on expressions derived
by Clark & Reid (1995)]
;
_exptl_absorpt_correction_T_min     0.227
_exptl_absorpt_correction_T_max     0.543
_exptl_special_details
;
The Raman
spectrum was measured using a <i>Bruker MULTIRAM</i> spectrometer
(Nd:YAG-Laser at 1064 nm; RT-InGaAs-detector); 4000--70 cm^-1^: 3326(w),
3259(w), 2958(m), 2896(s), 2882(s), 2850(s),
2761(w), 1590(w), 1542(w), 1479(m), 1466(m), 1445(s),
1347(w), 1304(m), 1067(m), 1039(m), 961(w), 913(w),
858(w), 838(w), 340(w), 286(w), 253(w), 109(s). IR spectroscopic data
were collected on a <i>Digilab FT3400</i> spectrometer using a MIRacle ATR
unit (Pike Technologies); 4000--560 cm^-1^: 3321(m), 3258(m),
3021(m, br), 2923(s), 2853(s), 1645(m, sh), 1568(m, br),
1487(m), 1465(m), 1384(m), 1359(w), 1334(m, sh),
1302(m), 1244(w), 1156(w), 929(w, br), 817(w), 723(w).
;
_diffrn_ambient_temperature     290(2)
_diffrn_radiation_type     MoK\a
_diffrn_radiation_wavelength     0.71073
_diffrn_radiation_source     'fine-focus sealed tube'
_diffrn_radiation_monochromator     'Equatorial mounted graphite monochromator'
_diffrn_measurement_device_type     'Oxford Diffraction Xcalibur Eos'
_diffrn_measurement_method     \w
_diffrn_detector_area_resol_mean     16.2711
_diffrn_reflns_number     31566
_diffrn_reflns_av_R_equivalents     0.0276
_diffrn_reflns_av_sigmaI/netI     0.0086
_diffrn_reflns_theta_min     4.93
_diffrn_reflns_theta_max     26.50
_diffrn_reflns_theta_full     26.50
_diffrn_measured_fraction_theta_max     0.993
_diffrn_measured_fraction_theta_full     0.993
_diffrn_reflns_limit_h_min     -6
_diffrn_reflns_limit_h_max     6
_diffrn_reflns_limit_k_min     -23
_diffrn_reflns_limit_k_max     23
_diffrn_reflns_limit_l_min     -6
_diffrn_reflns_limit_l_max     6
_diffrn_standards_number     ?
_diffrn_standards_interval_count     ?
_diffrn_standards_interval_time     ?
_diffrn_standards_decay_%     0
_refine_special_details
;
Refinement of <i>F</i>^2^ against ALL reflections. The weighted <i>R</i>-factor
<i>wR</i> and goodness of fit <i>S</i> are based on <i>F</i>^2^, conventional
<i>R</i>-factors <i>R</i> are based on <i>F</i>, with <i>F</i> set to zero for
negative <i>F</i>^2^. The threshold expression of <i>F</i>^2^ >
\s(<i>F</i>^2^) is used only for calculating <i>R</i>-factors(gt) <i>etc</i>.
and is not relevant to the choice of reflections for refinement.
<i>R</i>-factors based on <i>F</i>^2^ are statistically about twice as large
as those based on <i>F</i>, and <i>R</i>- factors based on ALL data will be
even larger.
;
_reflns_number_total     2331
_reflns_number_gt     2325
_reflns_threshold_expression     I>2sigma(I)
_refine_ls_structure_factor_coef     Fsqd
_refine_ls_matrix_type     full
_refine_ls_R_factor_all     0.0174
_refine_ls_R_factor_gt     0.0173
_refine_ls_wR_factor_gt     0.0392
_refine_ls_wR_factor_ref     0.0393
_refine_ls_goodness_of_fit_ref     1.025
_refine_ls_restrained_S_all     1.024
_refine_ls_number_reflns     2331
_refine_ls_number_parameters     112
_refine_ls_number_restraints     6
_refine_ls_hydrogen_treatment     mixed
_refine_ls_weighting_scheme     calc
_refine_ls_weighting_details
         'calc w=1/[\s^2^(Fo^2^)+(0.0100P)^2^+0.4500P] where P=(Fo^2^+2Fc^2^)/3'
_atom_sites_solution_hydrogens     geom
_atom_sites_solution_primary     direct
_atom_sites_solution_secondary     difmap
_refine_ls_shift/su_max     0.001
_refine_ls_shift/su_mean     0.000
_refine_diff_density_max     0.327
_refine_diff_density_min     -0.476
_refine_ls_extinction_method     'SHELXL97 (Sheldrick, 2008)'
_refine_ls_extinction_coef     0.0965(15)
_refine_ls_extinction_expression
                                  'Fc^*^=kFc[1+0.001xFc^2^\l^3^/sin(2\q)]^-1/4^'
_refine_ls_abs_structure_details     'Flack (1983), 1130 Friedel pairs'
_refine_ls_abs_structure_Flack     -0.02(2)
loop_
    _atom_type_symbol
    _atom_type_description
    _atom_type_scat_dispersion_real
    _atom_type_scat_dispersion_imag
    _atom_type_scat_source
    'C' 'C' 0.0033 0.0016
                         'International Tables Vol C Tables 4.2.6.8 and 6.1.1.4'
    'H' 'H' 0.0000 0.0000
                         'International Tables Vol C Tables 4.2.6.8 and 6.1.1.4'
    'N' 'N' 0.0061 0.0033
                         'International Tables Vol C Tables 4.2.6.8 and 6.1.1.4'
    'I' 'I' -0.4742 1.8119
                         'International Tables Vol C Tables 4.2.6.8 and 6.1.1.4'
_computing_data_collection     'CrysAlis PRO (Oxford Diffraction, 2009)'
_computing_cell_refinement     'CrysAlis PRO (Oxford Diffraction, 2009)'
_computing_data_reduction     'CrysAlis PRO (Oxford Diffraction, 2009)'
_computing_structure_solution     'SHELXS97 (Sheldrick, 2008)'
_computing_structure_refinement     'SHELXL97 (Sheldrick, 2008)'
_computing_molecular_graphics     'DIAMOND (Brandenburg, 2010)'
_computing_publication_material     'publCIF (Westrip, 2010)'
loop_
    _atom_site_type_symbol
    _atom_site_label
    _atom_site_fract_x
    _atom_site_fract_y
    _atom_site_fract_z
    _atom_site_U_iso_or_equiv
    _atom_site_adp_type
    _atom_site_calc_flag
    _atom_site_refinement_flags
    _atom_site_occupancy
    _atom_site_symmetry_multiplicity
    _atom_site_disorder_assembly
    _atom_site_disorder_group
    I I1 0.09785(3) 0.252871(19) 0.24986(3) 0.06035(9) Uani d . 1 1 . .
    N N1 0.4322(6) 0.34300(16) 0.7843(6) 0.0548(7) Uani d D 1 1 . .
    H H11 0.330(8) 0.342(3) 0.653(6) 0.108(19) Uiso d D 1 1 . .
    H H12 0.335(7) 0.337(2) 0.905(6) 0.075(12) Uiso d D 1 1 . .
    C C1 0.5909(7) 0.40516(19) 0.8220(7) 0.0524(8) Uani d . 1 1 . .
    H H1A 0.7136 0.3956 0.9550 0.063 Uiso calc R 1 1 . .
    H H1B 0.4962 0.4458 0.8673 0.063 Uiso calc R 1 1 . .
    C C2 0.7123(7) 0.42306(16) 0.5974(7) 0.0486(7) Uani d . 1 1 . .
    H H2A 0.5885 0.4340 0.4667 0.058 Uiso calc R 1 1 . .
    H H2B 0.8003 0.3814 0.5490 0.058 Uiso calc R 1 1 . .
    C C3 0.8869(7) 0.48553(17) 0.6285(7) 0.0515(8) Uani d . 1 1 . .
    H H3A 0.7997 0.5269 0.6806 0.062 Uiso calc R 1 1 . .
    H H3B 1.0128 0.4742 0.7567 0.062 Uiso calc R 1 1 . .
    C C4 1.0042(7) 0.50457(18) 0.4032(7) 0.0527(8) Uani d . 1 1 . .
    H H4A 0.8785 0.5151 0.2739 0.063 Uiso calc R 1 1 . .
    H H4B 1.0945 0.4636 0.3528 0.063 Uiso calc R 1 1 . .
    C C5 1.1744(6) 0.56805(17) 0.4352(7) 0.0488(7) Uani d . 1 1 . .
    H H5A 1.0862 0.6083 0.4939 0.059 Uiso calc R 1 1 . .
    H H5B 1.3049 0.5565 0.5586 0.059 Uiso calc R 1 1 . .
    C C6 1.2828(7) 0.58973(17) 0.2052(7) 0.0533(8) Uani d . 1 1 . .
    H H6A 1.1515 0.5989 0.0803 0.064 Uiso calc R 1 1 . .
    H H6B 1.3756 0.5498 0.1506 0.064 Uiso calc R 1 1 . .
    C C7 1.4460(7) 0.65486(18) 0.2270(7) 0.0517(8) Uani d . 1 1 . .
    H H7A 1.5742 0.6471 0.3563 0.062 Uiso calc R 1 1 . .
    H H7B 1.5210 0.6612 0.0763 0.062 Uiso calc R 1 1 . .
    N N2 1.3108(5) 0.72044(13) 0.2795(5) 0.0463(6) Uani d D 1 1 . .
    H H21 1.416(6) 0.755(2) 0.249(6) 0.087(12) Uiso d D 1 1 . .
    H H22 1.196(5) 0.7290(18) 0.164(5) 0.066(12) Uiso d D 1 1 . .
    H H23 1.253(5) 0.7189(16) 0.427(4) 0.047(8) Uiso d D 1 1 . .
loop_
    _atom_site_aniso_label
    _atom_site_aniso_U_11
    _atom_site_aniso_U_22
    _atom_site_aniso_U_33
    _atom_site_aniso_U_12
    _atom_site_aniso_U_13
    _atom_site_aniso_U_23
    I1 0.06054(12) 0.07533(14) 0.04638(11) -0.01293(14) 0.01147(7) 0.00061(17)
    N1 0.0556(17) 0.0441(14) 0.067(2) -0.0089(14) 0.0171(17) 0.0002(13)
    C1 0.061(2) 0.0411(17) 0.0565(19) -0.0083(15) 0.0117(17) -0.0083(14)
    C2 0.0564(19) 0.0362(15) 0.055(2) -0.0084(13) 0.0130(16) -0.0013(13)
    C3 0.057(2) 0.0381(16) 0.060(2) -0.0103(14) 0.0082(17) -0.0036(14)
    C4 0.0567(19) 0.0385(15) 0.064(2) -0.0104(14) 0.0097(19) -0.0037(16)
    C5 0.0537(19) 0.0380(16) 0.0556(19) -0.0085(13) 0.0102(16) -0.0005(13)
    C6 0.062(2) 0.0372(16) 0.063(2) -0.0075(15) 0.0138(18) -0.0065(14)
    C7 0.0499(18) 0.0391(16) 0.068(2) -0.0047(14) 0.0155(17) -0.0021(14)
    N2 0.0582(16) 0.0370(11) 0.0448(14) 0.0007(12) 0.0106(12) 0.0018(10)
_geom_special_details
;
All e.s.d.'s (except the e.s.d. in the dihedral angle between two l.s. planes)
are estimated using the full covariance matrix. The cell e.s.d.'s are taken
into account individually in the estimation of e.s.d.'s in distances, angles
and torsion angles; correlations between e.s.d.'s in cell parameters are only
used when they are defined by crystal symmetry. An approximate (isotropic)
treatment of cell e.s.d.'s is used for estimating e.s.d.'s involving l.s.
planes.
;
loop_
    _geom_bond_atom_site_label_1
    _geom_bond_atom_site_label_2
    _geom_bond_site_symmetry_2
    _geom_bond_distance
    _geom_bond_publ_flag
    N1 C1 . 1.462(4) ?
    N1 H11 . 0.877(19) ?
    N1 H12 . 0.898(19) ?
    C1 C2 . 1.500(5) ?
    C1 H1A . 0.9700 ?
    C1 H1B . 0.9700 ?
    C2 C3 . 1.517(4) ?
    C2 H2A . 0.9700 ?
    C2 H2B . 0.9700 ?
    C3 C4 . 1.496(5) ?
    C3 H3A . 0.9700 ?
    C3 H3B . 0.9700 ?
    C4 C5 . 1.517(4) ?
    C4 H4A . 0.9700 ?
    C4 H4B . 0.9700 ?
    C5 C6 . 1.508(5) ?
    C5 H5A . 0.9700 ?
    C5 H5B . 0.9700 ?
    C6 C7 . 1.516(5) ?
    C6 H6A . 0.9700 ?
    C6 H6B . 0.9700 ?
    C7 N2 . 1.481(4) ?
    C7 H7A . 0.9700 ?
    C7 H7B . 0.9700 ?
    N2 H21 . 0.90(2) ?
    N2 H22 . 0.871(18) ?
    N2 H23 . 0.901(18) ?
loop_
    _geom_angle_atom_site_label_1
    _geom_angle_atom_site_label_2
    _geom_angle_atom_site_label_3
    _geom_angle_site_symmetry_1
    _geom_angle_site_symmetry_3
    _geom_angle
    _geom_angle_publ_flag
    C1 N1 H11 . . 118(4) ?
    C1 N1 H12 . . 112(3) ?
    H11 N1 H12 . . 103(4) ?
    N1 C1 C2 . . 111.6(3) ?
    N1 C1 H1A . . 109.3 ?
    C2 C1 H1A . . 109.3 ?
    N1 C1 H1B . . 109.3 ?
    C2 C1 H1B . . 109.3 ?
    H1A C1 H1B . . 108.0 ?
    C1 C2 C3 . . 114.1(3) ?
    C1 C2 H2A . . 108.7 ?
    C3 C2 H2A . . 108.7 ?
    C1 C2 H2B . . 108.7 ?
    C3 C2 H2B . . 108.7 ?
    H2A C2 H2B . . 107.6 ?
    C4 C3 C2 . . 114.2(3) ?
    C4 C3 H3A . . 108.7 ?
    C2 C3 H3A . . 108.7 ?
    C4 C3 H3B . . 108.7 ?
    C2 C3 H3B . . 108.7 ?
    H3A C3 H3B . . 107.6 ?
    C3 C4 C5 . . 113.7(3) ?
    C3 C4 H4A . . 108.8 ?
    C5 C4 H4A . . 108.8 ?
    C3 C4 H4B . . 108.8 ?
    C5 C4 H4B . . 108.8 ?
    H4A C4 H4B . . 107.7 ?
    C6 C5 C4 . . 113.8(3) ?
    C6 C5 H5A . . 108.8 ?
    C4 C5 H5A . . 108.8 ?
    C6 C5 H5B . . 108.8 ?
    C4 C5 H5B . . 108.8 ?
    H5A C5 H5B . . 107.7 ?
    C5 C6 C7 . . 115.4(3) ?
    C5 C6 H6A . . 108.4 ?
    C7 C6 H6A . . 108.4 ?
    C5 C6 H6B . . 108.4 ?
    C7 C6 H6B . . 108.4 ?
    H6A C6 H6B . . 107.5 ?
    N2 C7 C6 . . 112.0(3) ?
    N2 C7 H7A . . 109.2 ?
    C6 C7 H7A . . 109.2 ?
    N2 C7 H7B . . 109.2 ?
    C6 C7 H7B . . 109.2 ?
    H7A C7 H7B . . 107.9 ?
    C7 N2 H21 . . 102(3) ?
    C7 N2 H22 . . 111(2) ?
    H21 N2 H22 . . 100(3) ?
    C7 N2 H23 . . 112.1(19) ?
    H21 N2 H23 . . 119(3) ?
    H22 N2 H23 . . 112(3) ?
loop_
    _geom_torsion_atom_site_label_1
    _geom_torsion_atom_site_label_2
    _geom_torsion_atom_site_label_3
    _geom_torsion_atom_site_label_4
    _geom_torsion_site_symmetry_1
    _geom_torsion_site_symmetry_2
    _geom_torsion_site_symmetry_3
    _geom_torsion_site_symmetry_4
    _geom_torsion
    _geom_torsion_publ_flag
    N1 C1 C2 C3 . . . . -177.8(3) ?
    C1 C2 C3 C4 . . . . -178.7(3) ?
    C2 C3 C4 C5 . . . . 178.8(3) ?
    C3 C4 C5 C6 . . . . -177.0(3) ?
    C4 C5 C6 C7 . . . . 177.6(3) ?
    C5 C6 C7 N2 . . . . -65.4(4) ?
loop_
    _geom_hbond_atom_site_label_D
    _geom_hbond_atom_site_label_H
    _geom_hbond_atom_site_label_A
    _geom_hbond_site_symmetry_A
    _geom_hbond_distance_DH
    _geom_hbond_distance_HA
    _geom_hbond_distance_DA
    _geom_hbond_angle_DHA
    N1 H11 I1 . 0.877(19) 2.98(4) 3.738(4) 145(5)
    N1 H12 I1 1_556 0.898(19) 2.88(3) 3.706(3) 153(3)
    N2 H21 N1 2_756 0.90(2) 1.87(3) 2.740(4) 164(5)
    N2 H22 I1 2_655 0.871(18) 2.72(2) 3.579(3) 170(3)
    N2 H23 I1 2_656 0.901(18) 2.83(2) 3.646(3) 152(2)
data_global
_journal_date_recd_electronic     2011-09-05
_journal_date_accepted     2011-09-13
_journal_name_full     'Acta Crystallographica, Section E'
_journal_year     2011
_journal_volume     67
_journal_issue     10
_journal_page_first     o2684
_journal_page_last     o2685
_journal_paper_category     QO
_journal_coeditor_code     WN2452
_publ_contact_author_name     'Guido J. Reiss'
_publ_contact_author_address
;    Institut f\"ur Anorganische Chemie und Strukturchemie II
     Heinrich Heine Universit\"at D\"usseldorf
     Universit\"atsstrasse 1
     D-40225 D\"usseldorf
     Germany
;
_publ_contact_author_email     'reissg@uni-duesseldorf.de'
_publ_contact_author_fax     '049 211 81 13164'
_publ_contact_author_phone     '049 211 81 13144'
_publ_section_title
;
7-Aminoheptylazanium iodide
;
loop_
    _publ_author_name
    _publ_author_address
    'Guido J. Reiss'
;    Institut f\"ur Anorganische Chemie und Strukturchemie
     Lehrstuhl II: Material- und Strukturforschung
     Heinrich-Heine-Universit\"at D\"usseldorf
     Universit\"atsstrasse 1
     D-40225 D\"usseldorf
     Germany
;
_cell_special_details     ?
