# Supplementary material for: 7-Amino­heptyl­aza­nium iodide
Source: Acta Crystallogr Sect E Struct Rep Online. 2011 Sep 17;67(Pt 10):o2684–5. doi: 10.1107/S1600536811037329 (PMC3201232; doi:10.1107/S1600536811037329)
Supplement: Supplementary file 2 [file e-67-o2684-Isup2.hkl]

# 
# h,k,l, Fc-squared, Fo-squared, sigma(Fo-squared) and status flag 
# 
data_I
_shelx_title '7aminoheptylazaniumiodide' 
_shelx_refln_list_code          4 
_shelx_F_calc_maximum      110.46 
_exptl_crystal_F_000       256.00 
_reflns_d_resolution_high  0.7965 
 
loop_ 
 _symmetry_equiv_pos_as_xyz 
 'x, y, z' 
 '-x, y+1/2, -z' 
 
_cell_length_a     5.5342 
_cell_length_b    18.7308 
_cell_length_c     5.5157 
_cell_angle_alpha  90.000 
_cell_angle_beta   95.219 
_cell_angle_gamma  90.000 
 
_shelx_F_squared_multiplier     1.000 
 
loop_ 
 _refln_index_h 
 _refln_index_k 
 _refln_index_l 
 _refln_F_squared_calc 
 _refln_F_squared_meas 
 _refln_F_squared_sigma 
 _refln_observed_status 
   1 -23   0       11.61       12.93      0.82 o 
   0 -22   0       48.00       50.14      1.88 o 
   1 -22   0       18.92       21.65      0.91 o 
   2 -22   0        5.80        8.11      0.69 o 
   1 -21   0       32.57       34.96      1.11 o 
   2 -21   0       17.65       17.65      0.89 o 
   3 -21   0       12.04       14.41      0.85 o 
   0 -20   0      112.55      115.68      2.79 o 
   1 -20   0       37.71       39.33      1.17 o 
   2 -20   0       45.91       51.15      1.44 o 
   3 -20   0        9.23        7.39      0.61 o 
   1 -19   0       76.41       72.98      1.53 o 
   2 -19   0      150.30      147.52      2.31 o 
   3 -19   0       51.90       52.77      1.48 o 
   4 -19   0       21.14       23.87      0.95 o 
   0 -18   0      155.08      156.83      3.97 o 
   1 -18   0      122.02      124.33      2.07 o 
   2 -18   0        3.34        6.37      0.61 o 
   3 -18   0       17.67       14.32      0.77 o 
   4 -18   0       34.35       31.79      1.03 o 
   1 -17   0       72.87       76.47      1.60 o 
   2 -17   0      111.66      107.11      2.23 o 
   3 -17   0      111.92      109.26      1.83 o 
   4 -17   0       37.17       44.11      1.18 o 
   0 -16   0      174.23      169.65      3.64 o 
   1 -16   0      614.56      627.60      7.65 o 
   2 -16   0       55.89       58.91      1.36 o 
   3 -16   0       30.66       25.00      0.85 o 
   4 -16   0       57.94       53.58      1.25 o 
   5 -16   0       27.74       28.06      1.29 o 
   1 -15   0      439.16      445.63      5.41 o 
   2 -15   0      307.44      302.02      3.41 o 
   3 -15   0      192.08      195.13      2.08 o 
   4 -15   0      103.11      105.38      1.72 o 
   5 -15   0       14.36       14.72      0.90 o 
   0 -14   0      320.38      305.76      4.38 o 
   1 -14   0      468.78      471.35      3.84 o 
   2 -14   0      114.80      121.03      1.69 o 
   3 -14   0       48.14       41.80      1.02 o 
   4 -14   0      138.70      129.06      1.82 o 
   5 -14   0       64.63       64.62      1.67 o 
   1 -13   0      355.84      346.90      2.97 o 
   2 -13   0      633.65      622.75      5.49 o 
   3 -13   0      345.60      334.58      2.74 o 
   4 -13   0       80.01       86.19      1.44 o 
   5 -13   0       16.68       16.00      0.70 o 
   0 -12   0     2969.19     2986.96     15.41 o 
   1 -12   0      732.27      730.93      5.44 o 
   2 -12   0      203.75      214.88      1.89 o 
   3 -12   0       81.59       70.98      1.21 o 
   4 -12   0      152.98      144.19      1.75 o 
   5 -12   0      102.57       97.83      1.71 o 
   1 -11   0      608.84      613.90      6.47 o 
   2 -11   0      978.36      967.01      4.70 o 
   3 -11   0      888.21      885.45      4.68 o 
   4 -11   0      170.47      174.98      1.86 o 
   5 -11   0        9.55       11.01      0.55 o 
   6 -11   0       17.15       15.14      0.96 o 
   0 -10   0     2101.94     2120.79     25.74 o 
   1 -10   0      877.15      866.30      4.41 o 
   2 -10   0      333.84      349.46      2.39 o 
   3 -10   0      220.53      211.12      1.66 o 
   4 -10   0      303.94      282.71      2.49 o 
   5 -10   0      157.81      157.37      1.81 o 
   6 -10   0       54.43       59.91      1.74 o 
   1  -9   0     1977.84     2052.08      6.83 o 
   2  -9   0     1258.61     1253.54      4.75 o 
   3  -9   0      866.38      857.46      5.46 o 
   4  -9   0      364.68      355.76      3.07 o 
   5  -9   0        8.59        7.99      0.48 o 
   6  -9   0       28.17       28.89      1.22 o 
   0  -8   0     3987.68     4016.66     48.75 o 
   1  -8   0     3235.26     3380.40     16.38 o 
   2  -8   0      757.49      772.25      4.98 o 
   3  -8   0       67.87       60.32      0.78 o 
   4  -8   0      403.57      388.28      2.69 o 
   5  -8   0      235.46      232.27      2.64 o 
   6  -8   0       71.97       75.23      2.01 o 
   1  -7   0      703.80      716.17      4.12 o 
   2  -7   0     3561.75     3599.29     22.26 o 
   3  -7   0     1500.44     1499.37      6.61 o 
   4  -7   0      349.23      339.29      3.03 o 
   5  -7   0        2.14        5.28      0.63 o 
   6  -7   0       28.93       28.45      1.28 o 
   0  -6   0     6429.84     6437.19     67.43 o 
   1  -6   0     2885.67     2932.44     21.14 o 
   2  -6   0      197.94      215.41      1.43 o 
   3  -6   0       63.51       63.17      1.11 o 
   4  -6   0      511.03      501.81      2.82 o 
   5  -6   0      425.99      413.86      2.93 o 
   6  -6   0       81.00       80.98      1.93 o 
   1  -5   0      353.96      388.25      3.80 o 
   2  -5   0     4700.83     4774.88     24.23 o 
   3  -5   0     1982.96     1967.22      7.29 o 
   4  -5   0      357.52      345.16      3.33 o 
   5  -5   0       23.03       22.55      0.75 o 
   6  -5   0       26.92       26.58      1.15 o 
   1  -4   0    10068.94     9652.94     73.16 o 
   2  -4   0      491.54      501.32      4.42 o 
   3  -4   0       70.18       80.69      1.02 o 
   4  -4   0      632.90      627.82      2.94 o 
   5  -4   0      476.25      472.10      6.91 o 
   6  -4   0       58.39       60.93      1.65 o 
   1  -3   0     5926.93     6010.33     47.61 o 
   2  -3   0     4271.49     4412.39     20.23 o 
   3  -3   0     2381.59     2363.47     11.64 o 
   4  -3   0      369.42      346.59      3.39 o 
   5  -3   0       17.43       15.54      0.93 o 
   6  -3   0       56.73       54.90      1.70 o 
   2  -2   0      483.19      491.94      2.39 o 
   3  -2   0      195.00      195.30      1.12 o 
   4  -2   0      719.33      720.36      5.64 o 
   5  -2   0      508.69      495.24      3.99 o 
   6  -2   0      130.63      129.94      2.34 o 
   2  -1   0     5504.57     5852.51     38.30 o 
   3  -1   0     3100.92     3097.15      7.94 o 
   4  -1   0      384.34      355.48      3.41 o 
   5  -1   0        4.41        4.34      0.37 o 
   6  -1   0       25.92       27.13      1.21 o 
   2   0   0      523.20      546.22      3.15 o 
   3   0   0      118.43      125.63      1.70 o 
   4   0   0      710.13      707.59      4.98 o 
   5   0   0      505.95      499.64      4.41 o 
   6   0   0      127.49      128.89      2.78 o 
   2   1   0     5471.37     5827.92     39.25 o 
   3   1   0     3083.49     3054.35     13.08 o 
   4   1   0      372.48      348.11      2.87 o 
   5   1   0        4.75        5.91      0.49 o 
   6   1   0       25.48       27.25      1.23 o 
   2   2   0      510.85      523.72      3.15 o 
   3   2   0      185.73      187.79      1.31 o 
   4   2   0      731.72      737.53      4.16 o 
   5   2   0      501.84      493.03      4.76 o 
   6   2   0      136.03      134.05      2.89 o 
   1   3   0     6070.81     6304.23     28.52 o 
   2   3   0     4202.48     4266.55     20.22 o 
   3   3   0     2450.33     2454.10      8.70 o 
   4   3   0      362.73      344.98      2.78 o 
   5   3   0       17.78       15.84      0.54 o 
   6   3   0       62.08       63.04      1.81 o 
   1   4   0    10148.77    10252.55     73.46 o 
   2   4   0      479.39      485.26      3.07 o 
   3   4   0       80.42       92.41      1.25 o 
   4   4   0      635.32      634.73      3.75 o 
   5   4   0      463.41      452.16      3.17 o 
   6   4   0       56.45       58.61      1.29 o 
   1   5   0      397.46      448.25      2.35 o 
   2   5   0     4499.76     4449.01     19.52 o 
   3   5   0     1985.07     1976.04      9.59 o 
   4   5   0      359.87      354.43      3.41 o 
   5   5   0       22.93       22.24      0.60 o 
   6   5   0       26.27       25.46      0.83 o 
   0   6   0     6286.48     7113.36     47.89 o 
   1   6   0     2938.34     3092.59     16.22 o 
   2   6   0      250.80      271.09      2.83 o 
   3   6   0       69.45       69.21      0.84 o 
   4   6   0      509.07      514.47      4.15 o 
   5   6   0      433.47      423.58      3.70 o 
   6   6   0       83.65       83.58      1.47 o 
   1   7   0      778.85      825.85      4.23 o 
   2   7   0     3675.37     3735.62     12.78 o 
   3   7   0     1447.73     1441.53      7.55 o 
   4   7   0      364.44      360.65      3.82 o 
   5   7   0        2.29        4.10      0.42 o 
   6   7   0       28.63       29.00      0.91 o 
   0   8   0     3870.19     4133.81     49.09 o 
   1   8   0     3172.81     3361.20     19.75 o 
   2   8   0      769.70      790.98      4.03 o 
   3   8   0       70.77       64.78      0.79 o 
   4   8   0      398.85      388.44      3.93 o 
   5   8   0      223.75      223.59      2.41 o 
   6   8   0       73.04       74.90      1.43 o 
   1   9   0     1956.31     2041.93      8.89 o 
   2   9   0     1257.82     1244.86      5.93 o 
   3   9   0      810.35      807.96      5.60 o 
   4   9   0      389.42      385.16      3.94 o 
   5   9   0        7.93        9.39      0.57 o 
   6   9   0       28.03       28.23      0.94 o 
   0  10   0     2063.94     2160.35     20.65 o 
   1  10   0      953.02      964.29      4.71 o 
   2  10   0      333.11      345.35      2.06 o 
   3  10   0      236.05      230.46      1.67 o 
   4  10   0      313.87      297.47      2.95 o 
   5  10   0      155.79      155.32      1.82 o 
   6  10   0       54.16       60.07      1.44 o 
   1  11   0      643.59      656.81      3.41 o 
   2  11   0      952.35      944.36      5.80 o 
   3  11   0      898.88      903.62      6.88 o 
   4  11   0      167.29      176.24      1.82 o 
   5  11   0        9.61       10.05      0.52 o 
   6  11   0       17.99       15.57      0.78 o 
   0  12   0     2879.66     2989.32     21.30 o 
   1  12   0      738.44      734.58      5.02 o 
   2  12   0      201.73      210.89      1.96 o 
   3  12   0       77.22       68.88      1.07 o 
   4  12   0      144.54      136.87      1.70 o 
   5  12   0      102.34      100.92      1.46 o 
   1  13   0      374.19      369.04      2.50 o 
   2  13   0      614.69      601.10      4.23 o 
   3  13   0      360.10      349.02      3.94 o 
   4  13   0       74.17       79.64      1.46 o 
   5  13   0       17.30       16.75      0.66 o 
   0  14   0      347.44      343.32      3.39 o 
   1  14   0      467.94      472.98      3.24 o 
   2  14   0      115.96      122.90      1.38 o 
   3  14   0       52.24       45.04      0.98 o 
   4  14   0      146.12      135.22      1.98 o 
   5  14   0       62.95       61.42      1.34 o 
   1  15   0      441.31      439.26      4.19 o 
   2  15   0      297.04      287.13      2.37 o 
   3  15   0      190.37      193.29      2.17 o 
   4  15   0      103.11      107.66      1.83 o 
   5  15   0       14.10       14.16      0.88 o 
   0  16   0      179.47      174.83      2.58 o 
   1  16   0      601.49      595.96      6.05 o 
   2  16   0       57.78       59.03      1.06 o 
   3  16   0       31.70       24.21      0.79 o 
   4  16   0       56.24       51.11      1.19 o 
   5  16   0       25.42       27.04      1.18 o 
   1  17   0       72.57       71.94      1.23 o 
   2  17   0      119.77      112.75      1.54 o 
   3  17   0      112.63      113.03      1.72 o 
   4  17   0       36.30       40.17      1.09 o 
   0  18   0      159.48      155.60      2.58 o 
   1  18   0      122.20      121.76      1.69 o 
   2  18   0        3.44        6.92      0.50 o 
   3  18   0       17.44       14.56      0.76 o 
   4  18   0       33.20       29.44      1.05 o 
   1  19   0       71.48       68.60      1.25 o 
   2  19   0      153.61      147.99      2.09 o 
   3  19   0       50.10       48.55      1.31 o 
   4  19   0       20.82       23.04      0.96 o 
   0  20   0      114.12      109.90      3.04 o 
   1  20   0       38.76       38.39      0.96 o 
   2  20   0       43.40       48.34      1.32 o 
   3  20   0        9.10        7.14      0.62 o 
   1  21   0       31.72       30.54      0.93 o 
   2  21   0       20.08       20.56      0.92 o 
   3  21   0       11.42       12.72      0.76 o 
   0  22   0       48.76       48.98      1.60 o 
   1  22   0       19.02       20.08      0.80 o 
   2  22   0        5.21        7.01      0.60 o 
   1  23   0       11.08        9.19      0.64 o 
  -1 -23   1       14.42       14.98      0.86 o 
   0 -23   1       30.20       28.67      1.16 o 
  -2 -22   1       67.76       65.65      1.62 o 
  -1 -22   1        5.88        6.71      0.65 o 
   0 -22   1        1.80        3.43      0.61 o 
   1 -22   1        7.01        7.76      0.68 o 
   2 -22   1       27.31       28.13      1.16 o 
  -3 -21   1        4.60        3.47      0.73 o 
  -2 -21   1        7.57        6.63      0.63 o 
  -1 -21   1       42.65       45.29      1.37 o 
   0 -21   1       41.34       43.27      1.41 o 
   1 -21   1       46.35       49.68      1.45 o 
   2 -21   1        9.05        9.54      0.74 o 
  -3 -20   1       52.55       52.04      1.56 o 
  -2 -20   1       32.47       31.37      1.10 o 
  -1 -20   1        6.47        9.06      0.69 o 
   0 -20   1        8.02        9.61      0.77 o 
   1 -20   1       26.66       26.34      1.08 o 
   2 -20   1       77.69       77.83      1.80 o 
   3 -20   1       58.61       57.48      1.55 o 
  -4 -19   1       39.60       35.49      1.82 o 
  -3 -19   1        7.02        5.69      0.96 o 
  -2 -19   1       17.33       19.36      0.88 o 
  -1 -19   1      209.35      213.36      2.63 o 
   0 -19   1      139.34      141.00      2.25 o 
   1 -19   1       72.70       78.44      1.63 o 
   2 -19   1        4.61        6.48      0.62 o 
   3 -19   1        6.43        5.22      0.55 o 
  -4 -18   1       32.81       35.63      1.84 o 
  -3 -18   1       99.27      103.05      1.96 o 
  -2 -18   1      140.39      131.88      2.06 o 
  -1 -18   1      112.35      109.46      1.75 o 
   0 -18   1        1.05        6.96      0.97 o 
   1 -18   1       45.77       44.13      1.22 o 
   2 -18   1       89.97       85.96      1.71 o 
   3 -18   1       72.86       76.72      1.53 o 
   4 -18   1       11.76       14.44      0.75 o 
  -4 -17   1       40.73       34.86      1.47 o 
  -3 -17   1       12.40        9.39      0.68 o 
  -2 -17   1       44.61       46.60      1.22 o 
  -1 -17   1       53.87       52.77      1.20 o 
   0 -17   1      392.61      397.67      4.95 o 
   1 -17   1      103.00      105.92      1.80 o 
   2 -17   1       50.12       59.03      1.40 o 
   3 -17   1       14.50       12.95      0.65 o 
   4 -17   1       36.87       34.67      1.03 o 
  -5 -16   1        4.94        4.15      0.63 o 
  -4 -16   1       23.72       26.01      1.29 o 
  -3 -16   1      201.79      205.07      2.35 o 
  -2 -16   1      332.81      314.13      3.01 o 
  -1 -16   1       44.91       39.77      1.07 o 
   0 -16   1       32.66       42.93      1.16 o 
   1 -16   1       58.92       59.29      1.33 o 
   2 -16   1      348.33      338.01      3.02 o 
   3 -16   1      143.84      150.10      1.97 o 
   4 -16   1       23.46       27.03      0.94 o 
  -5 -15   1       98.92       97.97      2.26 o 
  -4 -15   1       71.31       66.31      2.09 o 
  -3 -15   1       24.19       21.24      0.78 o 
  -2 -15   1       43.86       50.54      1.21 o 
  -1 -15   1      285.14      284.09      2.94 o 
   0 -15   1     1298.40     1302.72     14.95 o 
   1 -15   1      153.10      160.82      2.08 o 
   2 -15   1       27.09       30.02      1.00 o 
   3 -15   1       14.81       12.63      0.69 o 
   4 -15   1       74.40       70.51      1.41 o 
   5 -15   1       61.16       61.12      1.50 o 
  -5 -14   1        8.70       10.77      0.82 o 
  -4 -14   1       71.43       75.96      1.50 o 
  -3 -14   1      434.54      427.55      4.39 o 
  -2 -14   1      499.42      469.28      5.27 o 
  -1 -14   1      187.59      174.75      2.18 o 
   0 -14   1       65.93       68.84      1.28 o 
   1 -14   1       86.88       83.14      1.47 o 
   2 -14   1      488.46      471.70      3.49 o 
   3 -14   1      277.27      282.67      2.66 o 
   4 -14   1       40.72       46.67      1.14 o 
   5 -14   1        0.06        1.13      0.43 o 
  -5 -13   1      114.08      116.49      2.32 o 
  -4 -13   1      159.23      142.20      1.82 o 
  -3 -13   1       68.86       56.04      1.00 o 
  -2 -13   1       62.26       62.90      1.03 o 
  -1 -13   1      792.48      788.40      7.41 o 
   0 -13   1      751.64      769.30      6.13 o 
   1 -13   1      502.48      521.43      3.37 o 
   2 -13   1       50.43       58.05      1.16 o 
   3 -13   1       31.97       28.48      0.82 o 
   4 -13   1       95.97       93.70      1.48 o 
   5 -13   1       77.83       77.34      1.50 o 
  -5 -12   1        7.91        9.57      0.72 o 
  -4 -12   1      122.70      123.07      1.60 o 
  -3 -12   1      473.71      462.59      2.87 o 
  -2 -12   1      853.19      836.07      5.13 o 
  -1 -12   1      352.61      340.00      3.57 o 
   0 -12   1       15.87       19.22      0.48 o 
   1 -12   1      772.68      761.18      4.46 o 
   2 -12   1      791.55      765.96      4.39 o 
   3 -12   1      456.12      456.72      3.21 o 
   4 -12   1      141.48      140.63      1.76 o 
   5 -12   1        8.47        8.72      0.56 o 
  -6 -11   1       46.95       48.29      1.73 o 
  -5 -11   1      189.19      189.38      3.09 o 
  -4 -11   1      234.45      215.88      2.04 o 
  -3 -11   1       10.67        9.55      0.45 o 
  -2 -11   1      120.78      123.83      1.31 o 
  -1 -11   1     1366.08     1383.01      9.32 o 
   0 -11   1     1370.69     1393.57      8.33 o 
   1 -11   1     1941.98     1938.57      9.87 o 
   2 -11   1       53.76       62.91      1.06 o 
   3 -11   1       54.50       53.35      0.99 o 
   4 -11   1      238.39      226.13      2.16 o 
   5 -11   1      141.42      137.70      1.82 o 
  -6 -10   1       17.35       15.65      1.05 o 
  -5 -10   1        9.15        8.87      0.68 o 
  -4 -10   1      203.86      201.51      2.08 o 
  -3 -10   1     1031.02     1019.15      4.20 o 
  -2 -10   1     2093.54     2080.53     12.11 o 
  -1 -10   1      495.03      485.86      4.17 o 
   0 -10   1        7.78       11.70      0.72 o 
   1 -10   1      214.28      201.99      2.44 o 
   2 -10   1     1204.21     1189.58      5.90 o 
   3 -10   1      584.25      577.96      4.81 o 
   4 -10   1       94.46       98.54      2.00 o 
   5 -10   1       18.38       19.21      0.72 o 
   6 -10   1       15.52       16.65      0.80 o 
  -6  -9   1       59.65       60.80      1.89 o 
  -5  -9   1      271.86      273.51      4.77 o 
  -4  -9   1      325.86      314.95      3.37 o 
  -3  -9   1      194.73      185.28      1.64 o 
  -2  -9   1       55.05       61.87      0.85 o 
  -1  -9   1     1913.94     1943.10     12.76 o 
   0  -9   1     3083.95     3156.17     19.37 o 
   1  -9   1     1364.39     1374.66      6.70 o 
   2  -9   1       88.80       86.36      1.17 o 
   3  -9   1       68.49       70.48      1.01 o 
   4  -9   1      233.98      233.57      1.98 o 
   5  -9   1      193.77      180.68      4.27 o 
   6  -9   1       39.45       37.21      1.13 o 
  -6  -8   1       31.12       31.82      1.49 o 
  -5  -8   1       43.74       46.68      1.29 o 
  -4  -8   1      271.89      268.92      2.16 o 
  -3  -8   1     1409.65     1382.17      7.79 o 
  -2  -8   1     1511.98     1510.83      9.00 o 
  -1  -8   1      697.06      702.19      5.46 o 
   0  -8   1        3.03        3.95      0.39 o 
   1  -8   1     1206.81     1186.89      6.16 o 
   2  -8   1     2583.48     2584.76     11.72 o 
   3  -8   1     1456.37     1452.25     10.25 o 
   4  -8   1      208.68      210.67      2.09 o 
   5  -8   1       28.75       28.92      0.85 o 
   6  -8   1       23.55       23.79      0.91 o 
  -6  -7   1       88.05       91.88      2.57 o 
  -5  -7   1      334.07      331.02      5.32 o 
  -4  -7   1      565.91      540.66      2.87 o 
  -3  -7   1      230.92      227.86      1.86 o 
  -2  -7   1      641.35      674.13      4.76 o 
  -1  -7   1     3068.04     3001.05     21.80 o 
   0  -7   1     4314.53     4349.02     37.02 o 
   1  -7   1     2136.20     2109.55     10.97 o 
   2  -7   1      706.54      722.07      7.19 o 
   3  -7   1      212.69      225.72      1.75 o 
   4  -7   1      355.76      355.69      3.21 o 
   5  -7   1      219.20      214.15      2.57 o 
   6  -7   1       54.79       59.22      1.50 o 
  -6  -6   1       49.99       50.66      1.84 o 
  -5  -6   1       37.48       33.78      1.07 o 
  -4  -6   1      380.76      366.57      3.92 o 
  -3  -6   1     1806.91     1768.86      7.43 o 
  -2  -6   1     2428.96     2408.49      9.37 o 
  -1  -6   1     4232.62     4257.52     42.55 o 
   0  -6   1        1.75        4.03      0.32 o 
   1  -6   1     2259.58     2257.09      9.74 o 
   2  -6   1     1102.56     1079.77      5.52 o 
   3  -6   1     1140.08     1126.84      4.89 o 
   4  -6   1      287.31      285.39      1.96 o 
   5  -6   1       10.18       10.24      0.60 o 
   6  -6   1       26.76       30.73      0.97 o 
  -6  -5   1      129.31      133.22      2.91 o 
  -5  -5   1      295.88      291.15      3.26 o 
  -4  -5   1      653.16      639.74      4.41 o 
  -3  -5   1      269.34      273.50      1.70 o 
  -2  -5   1      955.87      978.97      6.26 o 
  -1  -5   1     1390.63     1384.45      6.10 o 
   0  -5   1     5944.95     5747.39     72.89 o 
   1  -5   1     2879.03     2847.86      8.91 o 
   2  -5   1     1089.35     1105.98      4.32 o 
   3  -5   1      470.25      453.92      2.23 o 
   4  -5   1      462.59      453.73      2.98 o 
   5  -5   1      249.38      251.17      3.75 o 
   6  -5   1      103.43      103.00      1.98 o 
  -6  -4   1       48.29       52.60      1.84 o 
  -5  -4   1        8.84        9.93      0.68 o 
  -4  -4   1      533.07      520.61      3.72 o 
  -3  -4   1     2119.46     2101.32      9.49 o 
  -2  -4   1     3308.76     3343.29     13.13 o 
  -1  -4   1     2236.65     2250.52     16.38 o 
   0  -4   1      302.30      310.58      2.58 o 
   1  -4   1     2713.90     2701.26     14.81 o 
   2  -4   1     4157.23     4257.27     25.21 o 
   3  -4   1     2154.63     2121.37      8.44 o 
   4  -4   1      407.86      387.73      4.07 o 
   5  -4   1        5.81        6.43      0.64 o 
   6  -4   1       39.32       40.66      1.12 o 
  -6  -3   1      166.42      174.71      3.29 o 
  -5  -3   1      496.72      492.67      4.62 o 
  -4  -3   1      756.11      733.85      2.79 o 
  -3  -3   1      299.99      313.59      1.52 o 
  -2  -3   1      901.69      911.62      5.20 o 
  -1  -3   1     4857.84     4845.39     37.78 o 
   0  -3   1    12157.42    10701.81     67.57 o 
   1  -3   1     2707.42     2732.46     18.16 o 
   2  -3   1      291.51      292.08      2.13 o 
   3  -3   1      145.38      147.83      1.87 o 
   4  -3   1      511.61      506.29      5.03 o 
   5  -3   1      292.69      294.44      4.77 o 
   6  -3   1       98.39       92.82      1.66 o 
  -6  -2   1       44.10       48.93      1.79 o 
  -5  -2   1        4.41        5.07      0.56 o 
  -4  -2   1      613.41      585.16      5.69 o 
  -3  -2   1     2080.33     2053.93      6.92 o 
  -2  -2   1     4090.58     4168.45     41.65 o 
  -1  -2   1     3705.25     3712.82     41.40 o 
   1  -2   1     1029.87     1069.41      3.35 o 
   2  -2   1     2843.67     2877.91     15.93 o 
   3  -2   1     1781.70     1756.68      8.72 o 
   4  -2   1      461.50      430.21      3.75 o 
   5  -2   1        8.25        9.45      0.93 o 
   6  -2   1       42.05       44.04      1.15 o 
  -6  -1   1      118.03      122.81      2.77 o 
  -5  -1   1      478.10      465.02      9.51 o 
  -4  -1   1      849.32      824.38      5.47 o 
  -3  -1   1      243.77      265.53      2.37 o 
  -2  -1   1      564.32      533.78      4.52 o 
  -1  -1   1     8247.45     7475.46     60.33 o 
   1  -1   1    10115.13    10351.42     48.89 o 
   2  -1   1      604.21      583.33      2.68 o 
   3  -1   1      277.60      279.81      2.57 o 
   4  -1   1      638.94      630.86      5.63 o 
   5  -1   1      360.46      354.50      4.09 o 
   6  -1   1       81.08       83.84      1.74 o 
  -6   0   1      125.60      138.05      2.92 o 
  -5   0   1        5.07        4.50      0.51 o 
  -4   0   1      664.52      635.74      6.42 o 
  -3   0   1     2184.18     2213.62      7.71 o 
  -2   0   1     4851.61     4913.17     38.03 o 
  -1   0   1     4228.85     4286.37     65.40 o 
   1   0   1    10981.49    11271.38     28.39 o 
   2   0   1     2895.44     2990.20      9.45 o 
   3   0   1     1960.48     1964.91      9.31 o 
   4   0   1      560.58      538.63      3.61 o 
   5   0   1        1.10        3.65      0.44 o 
   6   0   1       39.32       42.02      1.09 o 
  -6   1   1      107.04      111.66      2.75 o 
  -5   1   1      482.97      486.94      6.50 o 
  -4   1   1      843.13      826.01      5.47 o 
  -3   1   1      237.69      258.61      2.41 o 
  -2   1   1      563.42      533.94      4.62 o 
  -1   1   1     8267.23     7404.87     72.40 o 
   1   1   1    10225.80    10696.53     36.70 o 
   2   1   1      587.81      564.52      4.46 o 
   3   1   1      273.99      279.27      1.92 o 
   4   1   1      608.09      600.22      3.63 o 
   5   1   1      356.08      355.77      3.41 o 
   6   1   1       81.20       82.38      1.49 o 
  -6   2   1       39.50       41.70      1.48 o 
  -5   2   1        4.43        5.88      0.57 o 
  -4   2   1      615.86      593.00      5.03 o 
  -3   2   1     2044.81     2016.27      8.07 o 
  -2   2   1     4201.92     4203.14     29.70 o 
  -1   2   1     3608.18     3682.52     15.02 o 
   1   2   1      945.36      980.64      5.30 o 
   2   2   1     2878.74     2975.48      7.91 o 
   3   2   1     1792.80     1781.03      7.98 o 
   4   2   1      477.66      445.60      2.68 o 
   5   2   1        7.29        8.76      0.67 o 
   6   2   1       40.48       43.25      1.11 o 
  -6   3   1      167.73      169.13      3.39 o 
  -5   3   1      519.86      512.70      6.81 o 
  -4   3   1      745.44      735.40      4.56 o 
  -3   3   1      304.36      319.52      1.64 o 
  -2   3   1      885.55      889.28      5.28 o 
  -1   3   1     4868.53     5174.96     43.89 o 
   0   3   1    12202.14    11218.65     92.92 o 
   1   3   1     2689.15     2824.40      9.93 o 
   2   3   1      267.86      258.75      1.33 o 
   3   3   1      151.19      154.31      1.50 o 
   4   3   1      522.66      525.65      2.84 o 
   5   3   1      303.84      308.16      2.71 o 
   6   3   1       96.96       94.06      1.55 o 
  -6   4   1       47.22       50.18      1.45 o 
  -5   4   1        8.39       12.06      0.55 o 
  -4   4   1      542.29      540.74      4.49 o 
  -3   4   1     2103.67     2073.50      8.73 o 
  -2   4   1     3399.37     3437.10     19.81 o 
  -1   4   1     2135.15     2254.75     18.89 o 
   0   4   1      302.16      312.18      1.61 o 
   1   4   1     2658.52     2746.49     19.91 o 
   2   4   1     4284.55     4453.92     17.71 o 
   3   4   1     2061.31     2007.07      8.32 o 
   4   4   1      407.37      390.04      2.64 o 
   5   4   1        6.36        7.84      0.43 o 
   6   4   1       36.03       38.67      0.99 o 
  -6   5   1      128.42      131.44      2.23 o 
  -5   5   1      282.67      283.83      3.00 o 
  -4   5   1      632.81      632.61      4.53 o 
  -3   5   1      269.50      273.02      2.33 o 
  -2   5   1      936.29      963.66      4.44 o 
  -1   5   1     1351.98     1382.41      7.35 o 
   0   5   1     6046.73     6146.49     42.88 o 
   1   5   1     2825.88     2899.20     15.12 o 
   2   5   1     1101.58     1111.79      4.79 o 
   3   5   1      448.48      432.43      2.80 o 
   4   5   1      471.26      463.40      2.75 o 
   5   5   1      248.92      248.53      2.50 o 
   6   5   1      101.38      101.56      1.62 o 
  -6   6   1       49.72       48.44      1.44 o 
  -5   6   1       36.90       34.17      0.88 o 
  -4   6   1      380.71      369.96      3.45 o 
  -3   6   1     1826.69     1808.28      8.79 o 
  -2   6   1     2435.27     2461.30      8.11 o 
  -1   6   1     4199.48     4339.29     37.54 o 
   0   6   1        1.75        3.56      0.24 o 
   1   6   1     2218.68     2276.23     11.04 o 
   2   6   1     1175.17     1151.11      3.62 o 
   3   6   1     1178.85     1157.51      4.76 o 
   4   6   1      276.29      275.75      2.12 o 
   5   6   1       10.35       10.28      0.49 o 
   6   6   1       28.80       30.15      0.86 o 
  -6   7   1       86.91       92.79      3.03 o 
  -5   7   1      349.52      346.34      2.96 o 
  -4   7   1      596.35      585.28      4.22 o 
  -3   7   1      222.40      226.18      1.69 o 
  -2   7   1      616.70      651.56      4.01 o 
  -1   7   1     3107.16     3162.00     14.06 o 
   0   7   1     4420.43     4525.64     21.16 o 
   1   7   1     2103.84     2146.41     11.38 o 
   2   7   1      657.08      656.46      4.04 o 
   3   7   1      219.98      236.12      1.56 o 
   4   7   1      351.70      344.62      2.58 o 
   5   7   1      221.65      215.41      1.88 o 
   6   7   1       54.57       57.80      1.14 o 
  -6   8   1       31.06       31.87      1.31 o 
  -5   8   1       44.36       48.44      1.09 o 
  -4   8   1      233.05      232.97      1.74 o 
  -3   8   1     1460.22     1468.09      6.15 o 
  -2   8   1     1463.72     1471.36      5.64 o 
  -1   8   1      679.54      697.82      4.49 o 
   0   8   1        3.06        5.34      0.43 o 
   1   8   1     1178.12     1177.21      6.17 o 
   2   8   1     2496.49     2484.95     11.04 o 
   3   8   1     1515.00     1532.27      6.00 o 
   4   8   1      192.79      195.69      1.88 o 
   5   8   1       28.96       28.86      0.74 o 
   6   8   1       23.19       22.14      0.74 o 
  -6   9   1       58.30       59.98      1.77 o 
  -5   9   1      270.73      270.96      4.20 o 
  -4   9   1      306.34      297.93      2.64 o 
  -3   9   1      179.64      175.60      1.41 o 
  -2   9   1       36.59       41.92      0.64 o 
  -1   9   1     1896.47     1980.20     10.14 o 
   0   9   1     3150.20     3281.75     14.32 o 
   1   9   1     1367.79     1414.28      6.37 o 
   2   9   1      107.43      103.89      0.92 o 
   3   9   1       57.09       59.82      0.86 o 
   4   9   1      228.42      230.13      2.07 o 
   5   9   1      201.15      198.54      1.91 o 
   6   9   1       38.09       39.12      0.95 o 
  -6  10   1       17.53       17.98      1.01 o 
  -5  10   1        9.59       11.15      0.64 o 
  -4  10   1      203.83      206.21      1.84 o 
  -3  10   1     1088.81     1086.98      4.71 o 
  -2  10   1     2105.25     2124.37     10.18 o 
  -1  10   1      473.99      468.86      2.73 o 
   0  10   1        7.83       12.25      0.86 o 
   1  10   1      230.84      226.85      2.17 o 
   2  10   1     1242.55     1246.27      7.87 o 
   3  10   1      579.98      570.09      3.30 o 
   4  10   1       83.66       89.28      1.24 o 
   5  10   1       18.62       19.06      0.64 o 
   6  10   1       15.43       15.00      0.67 o 
  -6  11   1       49.40       53.12      1.64 o 
  -5  11   1      191.54      194.48      2.30 o 
  -4  11   1      236.86      224.42      1.83 o 
  -3  11   1       13.52       11.91      0.49 o 
  -2  11   1      122.77      128.39      1.36 o 
  -1  11   1     1348.51     1381.56      8.08 o 
   0  11   1     1422.18     1443.38      7.15 o 
   1  11   1     1872.33     1895.72     11.67 o 
   2  11   1       53.68       63.14      1.07 o 
   3  11   1       51.08       48.45      0.83 o 
   4  11   1      249.40      236.75      2.39 o 
   5  11   1      142.31      139.74      2.00 o 
  -5  12   1        7.31        7.92      0.59 o 
  -4  12   1      126.39      131.59      1.49 o 
  -3  12   1      430.46      433.17      3.52 o 
  -2  12   1      857.70      848.48      5.46 o 
  -1  12   1      337.23      332.06      2.26 o 
   0  12   1       15.84       16.87      0.50 o 
   1  12   1      733.95      724.75      4.74 o 
   2  12   1      817.28      806.94      4.57 o 
   3  12   1      445.54      449.83      4.46 o 
   4  12   1      147.33      143.64      2.04 o 
   5  12   1        7.96        8.43      0.56 o 
  -5  13   1      116.48      117.85      2.05 o 
  -4  13   1      158.28      147.08      2.15 o 
  -3  13   1       66.88       56.37      1.00 o 
  -2  13   1       70.88       73.46      1.07 o 
  -1  13   1      785.66      791.06      4.54 o 
   0  13   1      782.83      803.77      3.90 o 
   1  13   1      518.51      538.13      2.67 o 
   2  13   1       47.19       52.74      0.83 o 
   3  13   1       29.50       25.99      0.73 o 
   4  13   1       89.68       85.15      1.34 o 
   5  13   1       76.35       79.28      1.48 o 
  -5  14   1        8.12       10.58      0.81 o 
  -4  14   1       73.81       79.99      1.34 o 
  -3  14   1      439.89      429.43      2.93 o 
  -2  14   1      534.45      509.89      3.41 o 
  -1  14   1      174.55      169.02      1.71 o 
   0  14   1       66.04       66.53      1.17 o 
   1  14   1       85.62       81.59      1.13 o 
   2  14   1      496.43      476.76      4.58 o 
   3  14   1      275.33      276.94      3.01 o 
   4  14   1       43.25       49.39      1.10 o 
   5  14   1        0.25        1.31      0.44 o 
  -5  15   1      102.59      108.27      2.33 o 
  -4  15   1       67.03       61.76      1.27 o 
  -3  15   1       22.17       18.63      0.69 o 
  -2  15   1       35.36       42.79      1.20 o 
  -1  15   1      284.72      282.90      3.74 o 
   0  15   1     1274.08     1243.28     10.45 o 
   1  15   1      161.86      168.66      1.77 o 
   2  15   1       26.52       29.93      0.82 o 
   3  15   1       13.88       10.04      0.59 o 
   4  15   1       75.72       68.76      1.31 o 
   5  15   1       64.32       65.06      1.40 o 
  -5  16   1        6.67        5.79      0.72 o 
  -4  16   1       24.08       25.90      0.87 o 
  -3  16   1      201.59      201.91      2.30 o 
  -2  16   1      321.36      297.46      3.36 o 
  -1  16   1       41.38       37.31      0.90 o 
   0  16   1       32.60       40.19      1.03 o 
   1  16   1       59.28       58.57      1.10 o 
   2  16   1      346.64      331.05      2.63 o 
   3  16   1      139.93      143.39      1.91 o 
   4  16   1       23.76       25.91      0.90 o 
  -4  17   1       41.61       36.48      1.35 o 
  -3  17   1       12.53       11.69      0.61 o 
  -2  17   1       47.10       49.95      1.13 o 
  -1  17   1       72.61       71.59      1.20 o 
   0  17   1      392.00      380.39      3.75 o 
   1  17   1      103.39      106.65      1.55 o 
   2  17   1       49.56       54.65      1.18 o 
   3  17   1       13.09       12.29      0.66 o 
   4  17   1       38.18       32.40      1.04 o 
  -4  18   1       34.12       37.43      1.39 o 
  -3  18   1       98.80       98.70      1.71 o 
  -2  18   1      136.82      123.69      1.78 o 
  -1  18   1      119.67      111.42      1.60 o 
   0  18   1        1.05        7.49      0.78 o 
   1  18   1       48.44       45.94      1.06 o 
   2  18   1       88.64       82.34      1.63 o 
   3  18   1       76.35       77.85      1.62 o 
   4  18   1       11.93       17.03      1.01 o 
  -4  19   1       43.24       38.45      1.44 o 
  -3  19   1        6.89        4.96      0.51 o 
  -2  19   1       17.62       19.14      0.80 o 
  -1  19   1      199.12      192.60      2.77 o 
   0  19   1      134.65      127.18      1.79 o 
   1  19   1       73.80       74.92      1.33 o 
   2  19   1        5.06        5.80      0.54 o 
   3  19   1        7.49        5.43      0.58 o 
  -3  20   1       53.52       51.32      1.35 o 
  -2  20   1       30.89       27.62      0.95 o 
  -1  20   1        7.38        9.01      0.61 o 
   0  20   1        8.04        9.56      0.58 o 
   1  20   1       27.76       25.78      0.87 o 
   2  20   1       71.03       65.40      1.47 o 
   3  20   1       59.88       56.70      1.48 o 
  -3  21   1        3.67        4.33      0.55 o 
  -2  21   1        9.71        8.42      0.64 o 
  -1  21   1       44.34       45.00      1.15 o 
   0  21   1       42.94       39.70      1.01 o 
   1  21   1       47.86       52.40      1.24 o 
   2  21   1       10.62       11.18      0.71 o 
  -2  22   1       66.34       60.65      1.49 o 
  -1  22   1        6.69        7.04      0.55 o 
   0  22   1        1.80        2.84      0.42 o 
   1  22   1        8.56        9.37      0.61 o 
   2  22   1       27.82       26.58      0.99 o 
  -1  23   1       14.47       14.41      0.69 o 
   0  23   1       27.49       24.95      0.86 o 
  -1 -22   2       30.28       31.17      1.22 o 
   0 -22   2       28.41       29.98      1.26 o 
   1 -22   2        5.98        7.30      0.67 o 
  -2 -21   2       32.39       30.11      1.23 o 
  -1 -21   2       57.97       55.59      1.49 o 
   0 -21   2        1.53        1.71      0.63 o 
   1 -21   2        8.94        8.26      0.71 o 
   2 -21   2       29.51       29.24      1.16 o 
  -3 -20   2       11.11        9.50      1.00 o 
  -2 -20   2       18.27       21.83      1.06 o 
  -1 -20   2        8.17        9.09      0.71 o 
   0 -20   2       92.84       93.83      2.06 o 
   1 -20   2       48.38       47.78      1.45 o 
   2 -20   2       10.09       11.99      0.79 o 
  -3 -19   2       48.62       49.73      1.96 o 
  -2 -19   2       82.30       78.22      1.77 o 
  -1 -19   2       15.75       15.38      0.90 o 
   0 -19   2       37.24       35.05      1.30 o 
   1 -19   2       25.24       25.87      1.10 o 
   2 -19   2       49.55       50.05      1.42 o 
   3 -19   2       32.58       35.73      1.19 o 
  -4 -18   2       30.03       28.19      1.64 o 
  -3 -18   2       15.57       11.87      1.13 o 
  -2 -18   2       17.04       22.15      1.02 o 
  -1 -18   2      134.64      135.22      2.32 o 
   0 -18   2      146.60      149.02      2.36 o 
   1 -18   2      119.39      121.01      2.17 o 
   2 -18   2       10.05       13.44      0.80 o 
   3 -18   2        5.45        4.92      0.59 o 
  -4 -17   2       22.78       27.20      1.28 o 
  -3 -17   2       76.95       77.05      2.04 o 
  -2 -17   2      144.60      138.07      2.30 o 
  -1 -17   2      158.01      152.34      2.59 o 
   0 -17   2       45.59       41.61      1.25 o 
   1 -17   2      101.81       96.14      1.97 o 
   2 -17   2       90.87       91.73      1.81 o 
   3 -17   2       77.64       74.58      1.71 o 
   4 -17   2       33.89       35.68      1.38 o 
  -4 -16   2       80.46       75.90      2.14 o 
  -3 -16   2       23.63       20.77      1.09 o 
  -2 -16   2       33.72       39.06      1.08 o 
  -1 -16   2      370.46      377.43      3.67 o 
   0 -16   2       74.71       74.51      1.82 o 
   1 -16   2      225.61      228.99      3.23 o 
   2 -16   2       20.24       23.59      0.97 o 
   3 -16   2       22.09       18.62      0.89 o 
   4 -16   2       32.64       32.31      1.21 o 
  -5 -15   2       22.24       24.71      1.30 o 
  -4 -15   2       76.44       84.32      2.11 o 
  -3 -15   2      155.68      160.41      2.42 o 
  -2 -15   2      270.57      260.58      3.27 o 
  -1 -15   2      180.29      174.81      2.56 o 
   0 -15   2        8.98       11.14      0.71 o 
   1 -15   2      272.38      273.01      3.08 o 
   2 -15   2      146.93      151.32      2.08 o 
   3 -15   2      141.28      140.37      2.08 o 
   4 -15   2       31.28       36.24      1.25 o 
  -5 -14   2       50.43       53.24      1.79 o 
  -4 -14   2      106.60       93.40      3.60 o 
  -3 -14   2       35.43       28.84      0.86 o 
  -2 -14   2      142.75      142.60      1.78 o 
  -1 -14   2      331.85      341.28      3.36 o 
   0 -14   2      535.59      522.04      4.85 o 
   1 -14   2      627.89      630.88      6.83 o 
   2 -14   2       50.02       54.10      1.16 o 
   3 -14   2       29.92       26.75      0.94 o 
   4 -14   2       55.55       53.07      1.41 o 
   5 -14   2       31.84       33.56      1.12 o 
  -5 -13   2        8.60        7.79      0.84 o 
  -4 -13   2      105.90      111.12      2.03 o 
  -3 -13   2      349.32      344.98      3.83 o 
  -2 -13   2      656.74      632.11      4.71 o 
  -1 -13   2      355.70      339.87      3.86 o 
   0 -13   2        7.33        9.41      0.54 o 
   1 -13   2      131.14      136.85      1.70 o 
   2 -13   2      308.64      308.31      2.78 o 
   3 -13   2      245.90      250.07      2.51 o 
   4 -13   2       73.87       77.60      1.58 o 
   5 -13   2       25.95       24.46      0.95 o 
  -5 -12   2      113.90      111.92      2.70 o 
  -4 -12   2      162.46      150.53      2.83 o 
  -3 -12   2       73.30       63.47      1.13 o 
  -2 -12   2      170.52      176.63      2.32 o 
  -1 -12   2      481.12      487.03      5.56 o 
   0 -12   2     1158.11     1161.72      9.57 o 
   1 -12   2      380.73      385.23      2.82 o 
   2 -12   2      114.45      113.52      1.89 o 
   3 -12   2       43.86       40.73      1.00 o 
   4 -12   2      104.81       99.87      1.67 o 
   5 -12   2       52.18       53.07      1.28 o 
  -5 -11   2       35.39       36.41      1.51 o 
  -4 -11   2      146.20      153.12      2.36 o 
  -3 -11   2      635.04      637.45      6.31 o 
  -2 -11   2      599.41      574.26      4.55 o 
  -1 -11   2      595.83      568.27      5.07 o 
   0 -11   2        4.36        8.42      0.72 o 
   1 -11   2      507.88      521.23      5.83 o 
   2 -11   2      855.84      853.64      5.19 o 
   3 -11   2      387.43      393.15      2.90 o 
   4 -11   2       70.98       74.12      1.41 o 
   5 -11   2        0.42        2.02      0.44 o 
  -6 -10   2       53.43       55.11      1.79 o 
  -5 -10   2      155.39      149.14      2.65 o 
  -4 -10   2      293.08      280.22      4.35 o 
  -3 -10   2      165.84      153.91      1.92 o 
  -2 -10   2      374.49      389.16      3.40 o 
  -1 -10   2     1007.76     1023.35      8.06 o 
   0 -10   2     1800.16     1819.09     10.69 o 
   1 -10   2      769.65      763.53      6.64 o 
   2 -10   2      321.64      322.53      2.60 o 
   3 -10   2       62.22       61.37      1.17 o 
   4 -10   2      122.65      123.88      1.87 o 
   5 -10   2       85.82       88.62      1.64 o 
  -6  -9   2       32.46       30.06      1.44 o 
  -5  -9   2        1.58        2.83      0.52 o 
  -4  -9   2      217.47      220.25      2.96 o 
  -3  -9   2     1002.88      988.98      8.60 o 
  -2  -9   2     1364.39     1324.04      6.94 o 
  -1  -9   2      880.21      885.61      5.42 o 
   0  -9   2        4.25        7.60      0.47 o 
   1  -9   2      585.28      602.08      3.26 o 
   2  -9   2      744.48      737.08      5.60 o 
   3  -9   2      565.33      564.40      7.01 o 
   4  -9   2      211.30      212.53      2.73 o 
   5  -9   2        2.26        4.26      0.51 o 
  -6  -8   2       70.37       73.19      2.34 o 
  -5  -8   2      256.43      251.47      4.15 o 
  -4  -8   2      377.85      377.47      4.92 o 
  -3  -8   2      162.87      157.22      1.63 o 
  -2  -8   2      312.28      308.49      3.09 o 
  -1  -8   2     1326.89     1287.67      9.27 o 
   0  -8   2     2819.19     2837.47     18.08 o 
   1  -8   2     1543.78     1535.82      8.78 o 
   2  -8   2      132.90      138.68      1.59 o 
   3  -8   2      145.71      141.86      1.55 o 
   4  -8   2      262.77      255.43      2.22 o 
   5  -8   2      132.24      135.86      2.31 o 
   6  -8   2       30.45       31.33      1.17 o 
  -6  -7   2       27.33       29.49      1.52 o 
  -5  -7   2        3.27        3.50      0.60 o 
  -4  -7   2      589.07      592.48      5.94 o 
  -3  -7   2     1213.59     1194.68      8.22 o 
  -2  -7   2     2321.45     2264.19     11.41 o 
  -1  -7   2      548.60      520.59      4.41 o 
   0  -7   2        9.82       14.69      0.59 o 
   1  -7   2      736.97      743.33      3.40 o 
   2  -7   2     1709.55     1698.80     10.95 o 
   3  -7   2      889.39      864.84      8.53 o 
   4  -7   2      162.11      159.64      2.26 o 
   5  -7   2        1.48        4.59      0.52 o 
   6  -7   2       15.52       15.57      0.78 o 
  -6  -6   2       82.74       87.18      2.51 o 
  -5  -6   2      408.93      402.83      4.37 o 
  -4  -6   2      421.36      417.13      6.02 o 
  -3  -6   2      103.04      101.80      2.10 o 
  -2  -6   2      193.64      189.57      2.22 o 
  -1  -6   2     2536.96     2469.97     18.87 o 
   0  -6   2     3003.03     2999.54     24.33 o 
   1  -6   2     2339.50     2331.53     11.37 o 
   2  -6   2      133.72      137.26      1.98 o 
   3  -6   2        9.71       16.37      1.79 o 
   4  -6   2      269.86      269.60      3.81 o 
   5  -6   2      184.74      186.61      3.23 o 
   6  -6   2       38.54       39.35      1.15 o 
  -6  -5   2       34.82       37.72      1.74 o 
  -5  -5   2        7.19        9.04      0.81 o 
  -4  -5   2      306.27      305.43      3.13 o 
  -3  -5   2     1524.67     1492.18     13.06 o 
  -2  -5   2     3046.56     2997.37      9.24 o 
  -1  -5   2     1196.45     1173.94      6.80 o 
   0  -5   2      114.48      130.72      1.84 o 
   1  -5   2     1014.66     1013.46      7.75 o 
   2  -5   2     2442.39     2441.55     13.61 o 
   3  -5   2     1202.74     1189.77      4.17 o 
   4  -5   2      193.18      189.42      2.67 o 
   5  -5   2        1.88        4.00      0.53 o 
   6  -5   2       20.54       21.13      0.87 o 
  -6  -4   2       91.80       96.05      2.50 o 
  -5  -4   2      518.83      529.59      7.25 o 
  -4  -4   2      607.18      606.25      6.88 o 
  -3  -4   2      127.16      118.99      2.79 o 
  -2  -4   2      154.64      147.56      2.03 o 
  -1  -4   2     4777.85     4723.73     36.23 o 
   0  -4   2     4174.49     4101.26     18.90 o 
   1  -4   2     2617.19     2631.40      8.19 o 
   2  -4   2       86.08       86.75      1.42 o 
   3  -4   2      126.58      129.06      1.66 o 
   4  -4   2      448.62      440.67      5.40 o 
   5  -4   2      255.21      253.75      2.65 o 
   6  -4   2       36.45       37.81      1.18 o 
  -6  -3   2       58.15       62.86      1.89 o 
  -5  -3   2       52.18       53.00      1.59 o 
  -4  -3   2      366.22      356.21      4.63 o 
  -3  -3   2     2390.62     2385.03     11.91 o 
  -2  -3   2     3268.27     3275.41     38.30 o 
  -1  -3   2      750.69      759.22      4.69 o 
   0  -3   2       18.06       19.21      0.50 o 
   1  -3   2     1457.01     1488.71      7.87 o 
   2  -3   2     1970.11     1969.82      7.46 o 
   3  -3   2     1207.85     1204.39      6.61 o 
   4  -3   2      255.78      247.80      3.55 o 
   5  -3   2        4.46        6.62      0.63 o 
   6  -3   2       15.20       17.22      0.78 o 
  -6  -2   2       96.78       99.16      2.38 o 
  -5  -2   2      473.94      482.86      6.65 o 
  -4  -2   2      644.16      650.40      6.18 o 
  -3  -2   2      168.60      178.90      3.49 o 
  -2  -2   2      115.13      110.07      1.91 o 
  -1  -2   2     2495.12     2427.48     26.40 o 
   0  -2   2     7728.14     7646.49     40.11 o 
   1  -2   2     2899.77     2961.13     13.46 o 
   2  -2   2      709.51      675.21      4.47 o 
   3  -2   2       59.60       68.16      1.29 o 
   4  -2   2      381.56      379.85      6.71 o 
   5  -2   2      257.93      257.83      5.03 o 
   6  -2   2       51.72       54.00      1.58 o 
  -6  -1   2       27.67       28.89      1.45 o 
  -5  -1   2        5.12        7.08      0.73 o 
  -4  -1   2      360.39      347.72      4.36 o 
  -3  -1   2     2471.39     2401.07     20.59 o 
  -2  -1   2     3971.43     3994.85     31.45 o 
  -1  -1   2     1885.73     1920.71      8.99 o 
   0  -1   2        5.89        8.91      0.64 o 
   1  -1   2      803.34      807.35      4.86 o 
   2  -1   2     3739.27     3703.82     14.58 o 
   3  -1   2     1375.76     1366.16      7.01 o 
   4  -1   2      190.55      191.87      3.12 o 
   5  -1   2       39.40       39.28      1.04 o 
   6  -1   2       20.75       21.78      0.87 o 
  -6   0   2      216.34      216.37      3.23 o 
  -5   0   2      585.87      598.40      8.44 o 
  -4   0   2      617.70      623.98     10.34 o 
  -3   0   2      132.37      127.22      2.20 o 
  -2   0   2     1145.79     1114.02      4.48 o 
  -1   0   2     2450.08     2467.39     12.48 o 
   0   0   2     9488.30     9169.85     55.12 o 
   1   0   2      781.25      783.34      4.97 o 
   2   0   2      186.62      173.86      3.35 o 
   3   0   2       51.30       60.74      1.60 o 
   4   0   2      476.52      465.17      2.96 o 
   5   0   2      246.88      256.87      3.69 o 
   6   0   2       65.04       62.44      1.41 o 
  -6   1   2       33.65       37.22      1.38 o 
  -5   1   2        4.37        8.42      0.94 o 
  -4   1   2      363.37      346.33      6.13 o 
  -3   1   2     2459.21     2379.16      9.71 o 
  -2   1   2     3764.52     3721.57     27.55 o 
  -1   1   2     1913.84     1954.33      5.90 o 
   0   1   2        5.84        9.89      0.75 o 
   1   1   2      828.70      843.87      5.08 o 
   2   1   2     3750.67     3755.70     26.50 o 
   3   1   2     1372.86     1376.41      6.62 o 
   4   1   2      198.21      190.88      2.56 o 
   5   1   2       40.92       39.85      1.26 o 
   6   1   2       21.14       23.02      0.88 o 
  -6   2   2      103.31      103.00      2.24 o 
  -5   2   2      445.83      445.42      4.80 o 
  -4   2   2      649.81      645.97      8.40 o 
  -3   2   2      182.84      202.20      3.45 o 
  -2   2   2      135.96      140.19      1.87 o 
  -1   2   2     2565.28     2552.27      6.17 o 
   0   2   2     7706.88     7694.53     51.97 o 
   1   2   2     2871.70     2918.89     14.78 o 
   2   2   2      731.58      685.13      4.96 o 
   3   2   2       63.19       71.81      1.57 o 
   4   2   2      401.05      395.19      3.86 o 
   5   2   2      254.07      251.21      4.34 o 
   6   2   2       49.56       49.93      1.21 o 
  -6   3   2       58.82       59.77      1.64 o 
  -5   3   2       52.67       52.81      1.37 o 
  -4   3   2      370.62      362.72      5.91 o 
  -3   3   2     2441.29     2390.04      9.02 o 
  -2   3   2     3243.82     3235.48     13.93 o 
  -1   3   2      861.41      894.15      2.91 o 
   0   3   2       18.06       19.86      0.68 o 
   1   3   2     1484.33     1496.53      7.42 o 
   2   3   2     1893.39     1892.16      8.60 o 
   3   3   2     1218.75     1212.93      6.23 o 
   4   3   2      235.69      231.96      2.72 o 
   5   3   2        4.09        5.83      0.58 o 
   6   3   2       17.78       19.65      0.83 o 
  -6   4   2       91.38       95.01      3.17 o 
  -5   4   2      524.40      523.35      9.08 o 
  -4   4   2      635.36      632.33      6.77 o 
  -3   4   2      109.95      109.42      2.11 o 
  -2   4   2      159.29      152.65      1.40 o 
  -1   4   2     4704.13     4649.84     24.62 o 
   0   4   2     4127.35     4101.27     23.61 o 
   1   4   2     2636.87     2623.08     16.90 o 
   2   4   2       88.00       88.90      1.51 o 
   3   4   2      132.49      138.73      1.27 o 
   4   4   2      421.44      415.63      3.49 o 
   5   4   2      256.58      252.58      3.08 o 
   6   4   2       40.24       40.73      1.10 o 
  -6   5   2       36.35       36.94      1.55 o 
  -5   5   2        7.64       12.49      0.89 o 
  -4   5   2      273.94      265.04      2.37 o 
  -3   5   2     1498.35     1470.35      7.60 o 
  -2   5   2     3045.61     3053.95     15.52 o 
  -1   5   2     1194.96     1221.37      3.30 o 
   0   5   2      114.63      130.29      1.23 o 
   1   5   2     1038.94     1025.45      5.87 o 
   2   5   2     2399.51     2410.22     10.66 o 
   3   5   2     1268.42     1265.76      6.99 o 
   4   5   2      205.54      201.72      2.09 o 
   5   5   2        1.50        3.76      0.45 o 
   6   5   2       19.48       20.62      0.78 o 
  -6   6   2       82.97       83.80      2.13 o 
  -5   6   2      404.40      403.73      7.80 o 
  -4   6   2      407.35      404.17      4.69 o 
  -3   6   2      105.15      105.21      2.00 o 
  -2   6   2      205.38      208.29      1.21 o 
  -1   6   2     2556.18     2583.93     15.09 o 
   0   6   2     2971.98     2995.50     13.13 o 
   1   6   2     2371.62     2368.27     12.17 o 
   2   6   2      137.62      141.08      1.16 o 
   3   6   2       15.92       18.39      0.54 o 
   4   6   2      270.17      272.78      1.85 o 
   5   6   2      182.20      184.11      1.89 o 
   6   6   2       38.49       39.01      1.05 o 
  -6   7   2       27.62       28.03      1.33 o 
  -5   7   2        3.56        4.93      0.61 o 
  -4   7   2      634.39      643.28      5.56 o 
  -3   7   2     1211.54     1203.72      5.91 o 
  -2   7   2     2320.07     2344.55     14.10 o 
  -1   7   2      569.31      562.52      2.61 o 
   0   7   2        9.72       14.31      0.39 o 
   1   7   2      748.51      731.55      6.46 o 
   2   7   2     1694.42     1689.66     10.54 o 
   3   7   2      820.86      796.20      5.04 o 
   4   7   2      170.15      167.83      1.48 o 
   5   7   2        1.27        3.84      0.54 o 
   6   7   2       16.03       15.94      0.69 o 
  -6   8   2       71.06       74.02      2.06 o 
  -5   8   2      246.97      246.12      3.46 o 
  -4   8   2      375.38      372.87      3.88 o 
  -3   8   2      189.09      187.16      2.05 o 
  -2   8   2      334.41      336.58      2.48 o 
  -1   8   2     1321.58     1322.83      6.92 o 
   0   8   2     2749.13     2758.48      7.55 o 
   1   8   2     1570.58     1567.92      4.39 o 
   2   8   2      145.10      155.77      1.20 o 
   3   8   2      144.37      141.41      1.45 o 
   4   8   2      273.69      266.08      1.90 o 
   5   8   2      127.11      131.14      1.63 o 
   6   8   2       31.10       31.69      1.10 o 
  -6   9   2       32.75       31.72      1.48 o 
  -5   9   2        0.69        1.82      0.49 o 
  -4   9   2      224.09      230.96      2.38 o 
  -3   9   2      915.46      899.26      3.64 o 
  -2   9   2     1370.16     1359.73      7.31 o 
  -1   9   2      902.43      928.91      3.92 o 
   0   9   2        4.24        7.73      0.43 o 
   1   9   2      592.62      608.77      3.01 o 
   2   9   2      776.75      778.84      3.52 o 
   3   9   2      565.99      556.24      4.82 o 
   4   9   2      221.66      221.48      2.03 o 
   5   9   2        1.95        3.99      0.43 o 
  -6  10   2       52.98       57.74      1.98 o 
  -5  10   2      161.86      156.45      3.72 o 
  -4  10   2      298.18      284.93      3.32 o 
  -3  10   2      156.88      151.30      1.95 o 
  -2  10   2      388.12      409.24      3.95 o 
  -1  10   2     1006.69     1042.60      5.53 o 
   0  10   2     1763.93     1778.90      6.37 o 
   1  10   2      791.62      797.13      4.66 o 
   2  10   2      304.16      303.39      2.04 o 
   3  10   2       66.42       65.85      1.09 o 
   4  10   2      114.14      113.25      1.38 o 
   5  10   2       84.62       84.75      1.90 o 
  -5  11   2       35.77       39.03      1.68 o 
  -4  11   2      143.97      153.36      2.33 o 
  -3  11   2      656.96      670.39      4.70 o 
  -2  11   2      627.66      608.32      3.15 o 
  -1  11   2      603.40      593.60      2.77 o 
   0  11   2        4.28        6.80      0.43 o 
   1  11   2      508.54      517.34      2.63 o 
   2  11   2      812.76      785.43      5.57 o 
   3  11   2      396.25      397.56      4.20 o 
   4  11   2       69.73       73.73      1.24 o 
   5  11   2        0.96        2.13      0.41 o 
  -5  12   2      107.93      112.94      3.20 o 
  -4  12   2      166.30      161.08      3.02 o 
  -3  12   2       76.86       68.33      1.09 o 
  -2  12   2      152.41      159.84      1.58 o 
  -1  12   2      487.48      502.07      2.61 o 
   0  12   2     1142.08     1130.18      4.24 o 
   1  12   2      407.71      412.70      2.63 o 
   2  12   2      120.51      117.56      1.37 o 
   3  12   2       47.81       44.37      0.94 o 
   4  12   2      102.72       98.46      1.46 o 
   5  12   2       52.36       54.53      1.25 o 
  -5  13   2        9.60       10.15      1.24 o 
  -4  13   2      104.09      115.57      2.14 o 
  -3  13   2      355.88      358.10      2.72 o 
  -2  13   2      610.28      588.89      3.69 o 
  -1  13   2      362.06      347.58      2.42 o 
   0  13   2        7.21        9.60      0.44 o 
   1  13   2      151.02      155.79      2.15 o 
   2  13   2      301.63      299.48      2.43 o 
   3  13   2      250.14      248.83      3.58 o 
   4  13   2       73.41       75.49      1.42 o 
   5  13   2       25.62       23.51      0.92 o 
  -5  14   2       45.60       48.23      2.21 o 
  -4  14   2      108.85      101.73      2.06 o 
  -3  14   2       36.86       32.67      0.87 o 
  -2  14   2      151.03      155.29      1.82 o 
  -1  14   2      346.17      362.02      2.59 o 
   0  14   2      525.94      515.01      5.46 o 
   1  14   2      606.14      590.85      4.94 o 
   2  14   2       51.99       55.43      1.11 o 
   3  14   2       31.45       29.03      0.92 o 
   4  14   2       58.77       56.12      1.25 o 
   5  14   2       30.90       30.90      1.08 o 
  -5  15   2       20.61       20.18      1.53 o 
  -4  15   2       75.75       87.88      2.30 o 
  -3  15   2      155.47      156.94      1.91 o 
  -2  15   2      274.18      264.67      3.32 o 
  -1  15   2      197.10      186.77      1.96 o 
   0  15   2        8.89       10.67      0.50 o 
   1  15   2      267.04      264.09      2.92 o 
   2  15   2      147.26      150.13      2.15 o 
   3  15   2      141.42      141.10      2.01 o 
   4  15   2       28.17       32.52      1.00 o 
  -4  16   2       82.82       77.45      1.90 o 
  -3  16   2       23.49       19.64      0.74 o 
  -2  16   2       33.37       37.97      0.98 o 
  -1  16   2      351.33      347.47      3.06 o 
   0  16   2       88.36       89.95      1.30 o 
   1  16   2      228.42      227.96      2.26 o 
   2  16   2       20.09       22.90      0.86 o 
   3  16   2       21.86       18.18      0.76 o 
   4  16   2       29.35       29.48      1.00 o 
  -4  17   2       20.78       25.62      1.23 o 
  -3  17   2       76.98       73.54      1.45 o 
  -2  17   2      148.93      143.01      1.91 o 
  -1  17   2      147.59      138.16      1.88 o 
   0  17   2       45.72       41.71      0.94 o 
   1  17   2      100.58       95.04      1.48 o 
   2  17   2       91.80       92.78      1.63 o 
   3  17   2       80.72       76.00      1.48 o 
   4  17   2       34.81       36.11      1.15 o 
  -4  18   2       26.23       25.80      1.26 o 
  -3  18   2       15.57       14.62      1.01 o 
  -2  18   2       15.82       19.82      0.79 o 
  -1  18   2      137.32      136.27      1.88 o 
   0  18   2      150.53      150.40      1.80 o 
   1  18   2      118.41      117.14      1.69 o 
   2  18   2        9.45       10.72      0.65 o 
   3  18   2        6.58        5.78      0.58 o 
  -3  19   2       49.25       50.11      1.79 o 
  -2  19   2       84.61       78.83      1.49 o 
  -1  19   2       15.61       13.88      0.70 o 
   0  19   2       37.17       36.57      0.93 o 
   1  19   2       24.23       23.72      0.82 o 
   2  19   2       51.48       49.15      1.28 o 
   3  19   2       27.60       31.26      1.12 o 
  -3  20   2       12.76       10.85      0.84 o 
  -2  20   2       17.56       21.23      0.88 o 
  -1  20   2       11.25       12.13      0.71 o 
   0  20   2       89.79       84.57      1.51 o 
   1  20   2       45.78       44.50      1.11 o 
   2  20   2       10.65       12.34      0.73 o 
  -2  21   2       32.77       29.61      1.03 o 
  -1  21   2       56.71       50.54      1.30 o 
   0  21   2        1.53        2.70      0.46 o 
   1  21   2        9.02        9.87      0.59 o 
   2  21   2       34.02       32.55      1.17 o 
  -1  22   2       29.18       28.50      0.99 o 
   0  22   2       31.09       32.09      1.03 o 
   1  22   2        6.94        7.87      0.58 o 
  -1 -21   3       38.11       40.30      1.54 o 
   0 -21   3       36.68       38.56      1.52 o 
  -2 -20   3       40.66       40.05      1.85 o 
  -1 -20   3       11.48       10.50      0.87 o 
   0 -20   3        5.23        5.16      0.69 o 
   1 -20   3       31.05       30.13      1.24 o 
  -3 -19   3       11.61       12.95      1.22 o 
  -2 -19   3        3.75        4.59      0.96 o 
  -1 -19   3       61.21       63.87      1.84 o 
   0 -19   3       40.81       41.52      1.42 o 
   1 -19   3       20.29       21.94      1.04 o 
   2 -19   3        8.66        9.98      0.78 o 
  -3 -18   3       91.41       92.66      3.06 o 
  -2 -18   3       74.02       70.76      2.30 o 
  -1 -18   3       27.75       26.75      1.21 o 
   0 -18   3        4.19        6.89      0.77 o 
   1 -18   3       22.17       23.85      1.06 o 
   2 -18   3       68.10       63.80      1.67 o 
   3 -18   3       28.50       30.49      1.27 o 
  -3 -17   3       12.88       10.00      1.00 o 
  -2 -17   3       11.44       14.98      1.16 o 
  -1 -17   3       75.12       80.10      1.92 o 
   0 -17   3      317.09      323.43      4.15 o 
   1 -17   3       72.85       73.66      1.71 o 
   2 -17   3       11.92       14.70      0.93 o 
   3 -17   3        2.61        3.15      0.59 o 
  -4 -16   3       34.37       35.27      2.25 o 
  -3 -16   3      124.00      130.41      2.97 o 
  -2 -16   3      122.54      119.29      3.05 o 
  -1 -16   3       53.15       49.47      1.48 o 
   0 -16   3        8.69       10.88      0.78 o 
   1 -16   3       10.15       13.18      0.80 o 
   2 -16   3      135.04      132.24      2.38 o 
   3 -16   3       67.80       71.22      1.80 o 
  -4 -15   3       48.23       46.00      2.75 o 
  -3 -15   3       18.64       17.21      1.16 o 
  -2 -15   3       40.89       47.36      1.49 o 
  -1 -15   3      138.98      141.43      2.69 o 
   0 -15   3      357.45      358.65      3.45 o 
   1 -15   3       72.88       74.31      1.79 o 
   2 -15   3       17.67       21.41      0.99 o 
   3 -15   3        9.27        7.63      0.69 o 
   4 -15   3       32.69       29.88      1.22 o 
  -4 -14   3       45.47       50.69      2.57 o 
  -3 -14   3      233.61      243.94      4.52 o 
  -2 -14   3      345.30      333.59      6.08 o 
  -1 -14   3      187.51      175.00      3.04 o 
   0 -14   3        3.07        5.01      0.60 o 
   1 -14   3      136.69      131.30      2.18 o 
   2 -14   3      245.06      245.32      2.95 o 
   3 -14   3       78.64       83.22      1.83 o 
   4 -14   3       21.03       21.74      1.05 o 
  -5 -13   3      105.88      105.94      3.05 o 
  -4 -13   3      103.92       97.42      2.40 o 
  -3 -13   3       23.56       21.04      0.99 o 
  -2 -13   3       11.18       16.65      0.77 o 
  -1 -13   3      426.51      433.07      4.58 o 
   0 -13   3      513.50      516.79      5.53 o 
   1 -13   3      258.08      260.83      3.35 o 
   2 -13   3       72.27       80.75      1.57 o 
   3 -13   3       14.67       15.37      0.83 o 
   4 -13   3       50.49       45.85      1.36 o 
  -5 -12   3        0.79        2.63      0.63 o 
  -4 -12   3       70.63       78.62      2.40 o 
  -3 -12   3      354.80      357.97      5.68 o 
  -2 -12   3      490.03      492.05      6.22 o 
  -1 -12   3       78.34       82.50      1.51 o 
   0 -12   3       11.67       12.76      0.74 o 
   1 -12   3      192.71      188.31      2.27 o 
   2 -12   3      340.22      341.91      3.11 o 
   3 -12   3      181.09      177.43      2.52 o 
   4 -12   3       31.11       36.13      1.05 o 
  -5 -11   3      153.53      159.41      3.51 o 
  -4 -11   3      154.76      147.02      2.80 o 
  -3 -11   3       28.60       23.90      0.76 o 
  -2 -11   3       92.17      100.03      1.85 o 
  -1 -11   3      738.63      716.34      7.17 o 
   0 -11   3      796.83      786.79      9.21 o 
   1 -11   3      486.96      472.70      6.82 o 
   2 -11   3       20.70       20.97      0.87 o 
   3 -11   3       40.90       40.42      1.12 o 
   4 -11   3       72.60       73.44      1.39 o 
   5 -11   3       44.10       45.32      1.24 o 
  -5 -10   3       21.63       22.39      1.30 o 
  -4 -10   3      147.88      153.64      2.76 o 
  -3 -10   3      525.93      526.10      7.95 o 
  -2 -10   3      963.07      943.06     11.00 o 
  -1 -10   3      334.09      323.19      3.47 o 
   0 -10   3        3.39        5.49      0.52 o 
   1 -10   3      222.87      221.69      2.23 o 
   2 -10   3      500.31      490.50      3.28 o 
   3 -10   3      349.24      344.10      2.99 o 
   4 -10   3       55.87       62.73      1.28 o 
   5 -10   3       10.39       11.58      0.71 o 
  -5  -9   3      191.97      194.99      3.59 o 
  -4  -9   3      234.42      227.63      3.34 o 
  -3  -9   3       64.73       63.48      1.28 o 
  -2  -9   3      152.91      155.36      1.93 o 
  -1  -9   3      824.27      855.74      4.91 o 
   0  -9   3     1138.40     1161.33      6.22 o 
   1  -9   3      933.26      943.83      4.33 o 
   2  -9   3       81.29       85.18      1.27 o 
   3  -9   3        8.36       13.27      0.79 o 
   4  -9   3      114.13      114.57      1.67 o 
   5  -9   3       71.17       73.51      1.51 o 
  -6  -8   3       31.02       33.26      1.63 o 
  -5  -8   3       19.86       23.71      1.18 o 
  -4  -8   3      179.07      189.63      2.45 o 
  -3  -8   3      817.01      816.79      9.45 o 
  -2  -8   3     1073.81     1049.29      8.86 o 
  -1  -8   3      577.27      567.66      4.43 o 
   0  -8   3       12.26       14.47      0.65 o 
   1  -8   3      547.19      566.12      3.14 o 
   2  -8   3      732.79      715.54      7.38 o 
   3  -8   3      378.27      377.37      3.30 o 
   4  -8   3       60.66       64.89      1.31 o 
   5  -8   3        5.52        8.02      0.65 o 
  -6  -7   3       85.30       94.99      2.69 o 
  -5  -7   3      205.24      200.42      3.10 o 
  -4  -7   3      345.53      338.73      4.91 o 
  -3  -7   3      319.37      310.54      2.26 o 
  -2  -7   3      178.46      176.69      1.60 o 
  -1  -7   3     1256.75     1217.00      8.39 o 
   0  -7   3     1867.90     1806.43      8.42 o 
   1  -7   3      754.28      740.20      4.29 o 
   2  -7   3      165.22      167.38      1.78 o 
   3  -7   3      100.23      104.49      1.38 o 
   4  -7   3      142.35      146.42      1.90 o 
   5  -7   3       88.88       90.41      1.64 o 
  -6  -6   3       35.52       37.53      1.73 o 
  -5  -6   3        7.68        8.35      0.76 o 
  -4  -6   3      239.87      247.25      2.62 o 
  -3  -6   3     1207.54     1191.54     11.08 o 
  -2  -6   3     1321.73     1289.84      9.46 o 
  -1  -6   3      880.97      866.74      6.40 o 
   0  -6   3       29.94       34.56      0.86 o 
   1  -6   3      434.99      439.13      3.47 o 
   2  -6   3      961.98      949.36      4.79 o 
   3  -6   3      645.92      631.36      8.11 o 
   4  -6   3      152.54      147.88      2.42 o 
   5  -6   3        6.54        7.58      0.57 o 
  -6  -5   3       87.32       95.80      2.68 o 
  -5  -5   3      249.21      252.39      4.08 o 
  -4  -5   3      486.06      498.01      6.56 o 
  -3  -5   3      227.67      224.62      1.93 o 
  -2  -5   3      285.27      282.43      2.42 o 
  -1  -5   3     1499.74     1437.88      5.65 o 
   0  -5   3     3143.69     3143.92     13.97 o 
   1  -5   3     1149.59     1156.97      6.08 o 
   2  -5   3      202.21      205.95      2.18 o 
   3  -5   3      113.51      119.65      2.04 o 
   4  -5   3      166.44      168.19      1.97 o 
   5  -5   3       97.10       97.74      1.56 o 
  -6  -4   3       25.85       29.32      1.44 o 
  -5  -4   3        0.43        1.32      0.97 o 
  -4  -4   3      415.16      412.17      4.69 o 
  -3  -4   3     1094.50     1072.47      5.73 o 
  -2  -4   3     1528.53     1479.70     10.86 o 
  -1  -4   3     1119.13     1103.60      4.05 o 
   0  -4   3      161.96      158.18      1.94 o 
   1  -4   3      731.42      720.64      4.76 o 
   2  -4   3     1143.14     1144.38      8.86 o 
   3  -4   3      618.03      608.55      6.68 o 
   4  -4   3      136.99      137.40      1.76 o 
   5  -4   3        6.24        6.23      0.50 o 
  -6  -3   3      124.94      127.08      2.95 o 
  -5  -3   3      315.46      327.57      4.29 o 
  -4  -3   3      497.24      506.42      5.69 o 
  -3  -3   3      150.35      160.48      3.39 o 
  -2  -3   3      675.45      629.40      6.50 o 
  -1  -3   3     1271.69     1221.14      4.34 o 
   0  -3   3     2191.81     2159.94      6.13 o 
   1  -3   3     1922.84     1847.16      8.38 o 
   2  -3   3      194.50      189.33      2.26 o 
   3  -3   3       70.60       79.00      2.14 o 
   4  -3   3      212.33      216.53      2.82 o 
   5  -3   3      116.76      111.24      2.13 o 
  -6  -2   3       64.73       70.57      2.15 o 
  -5  -2   3        0.10        1.33      0.98 o 
  -4  -2   3      382.41      374.97      4.22 o 
  -3  -2   3     1270.71     1265.84     13.32 o 
  -2  -2   3     2771.52     2679.19     27.78 o 
  -1  -2   3     2218.70     2189.96     10.43 o 
   0  -2   3        0.34        2.93      0.77 o 
   1  -2   3     1000.92     1016.85      6.37 o 
   2  -2   3     1329.57     1340.77      7.43 o 
   3  -2   3      877.84      847.64      6.46 o 
   4  -2   3      183.62      182.03      3.32 o 
   5  -2   3        6.28        7.11      0.67 o 
  -6  -1   3       82.02       86.81      2.40 o 
  -5  -1   3      366.36      372.22      3.82 o 
  -4  -1   3      588.90      593.05      7.67 o 
  -3  -1   3      154.22      168.64      3.06 o 
  -2  -1   3      312.43      315.40      2.13 o 
  -1  -1   3     3162.13     3159.38      8.03 o 
   0  -1   3     2523.15     2451.01      6.56 o 
   1  -1   3     2257.59     2302.03     13.28 o 
   2  -1   3      133.36      135.34      2.40 o 
   3  -1   3      101.05      103.83      1.97 o 
   4  -1   3      193.23      207.96      2.53 o 
   5  -1   3      140.69      140.61      2.07 o 
  -6   0   3       66.13       71.32      2.20 o 
  -5   0   3       23.15       21.17      1.13 o 
  -4   0   3      423.04      415.86      5.90 o 
  -3   0   3     1256.60     1257.43      6.27 o 
  -2   0   3     1745.75     1669.19      7.52 o 
  -1   0   3      436.06      447.02      1.73 o 
   0   0   3       30.85       29.58      0.83 o 
   1   0   3     1223.86     1209.20      6.70 o 
   2   0   3      867.80      863.95      5.35 o 
   3   0   3      846.43      831.77      8.40 o 
   4   0   3      184.04      184.33      2.56 o 
   5   0   3        0.10        2.23      0.50 o 
  -6   1   3       81.85       84.98      2.38 o 
  -5   1   3      392.56      390.80      5.53 o 
  -4   1   3      592.20      593.13     10.52 o 
  -3   1   3      149.20      163.10      2.89 o 
  -2   1   3      279.92      278.91      1.62 o 
  -1   1   3     3069.13     3029.23      8.34 o 
   0   1   3     2533.34     2484.40      7.15 o 
   1   1   3     2265.92     2287.78     12.41 o 
   2   1   3      125.93      127.28      1.86 o 
   3   1   3      100.49      101.06      1.41 o 
   4   1   3      192.18      206.06      2.27 o 
   5   1   3      150.21      150.26      2.07 o 
  -6   2   3       61.61       63.72      1.91 o 
  -5   2   3        0.01        0.43      0.44 o 
  -4   2   3      370.21      362.09      6.27 o 
  -3   2   3     1265.25     1236.11      5.08 o 
  -2   2   3     2885.88     2853.48      7.50 o 
  -1   2   3     2143.96     2139.07      5.65 o 
   0   2   3        0.36        1.63      0.29 o 
   1   2   3      995.28     1026.17      7.79 o 
   2   2   3     1347.58     1360.88      7.32 o 
   3   2   3      875.91      853.84      6.47 o 
   4   2   3      183.77      176.68      2.75 o 
   5   2   3        5.71        6.00      0.50 o 
  -6   3   3      119.86      120.26      2.78 o 
  -5   3   3      319.70      329.68      5.37 o 
  -4   3   3      469.54      469.19      6.28 o 
  -3   3   3      145.45      153.27      2.43 o 
  -2   3   3      683.75      648.71      3.64 o 
  -1   3   3     1315.53     1298.97      3.51 o 
   0   3   3     2232.46     2246.42      5.71 o 
   1   3   3     1921.23     1873.02     10.07 o 
   2   3   3      188.62      194.78      2.38 o 
   3   3   3       64.69       75.09      1.26 o 
   4   3   3      209.80      215.18      2.49 o 
   5   3   3      110.71      109.93      2.17 o 
  -6   4   3       25.32       26.59      1.37 o 
  -5   4   3        0.24        0.61      0.46 o 
  -4   4   3      437.17      425.53      6.95 o 
  -3   4   3     1068.48     1039.93      3.90 o 
  -2   4   3     1503.95     1500.11      5.49 o 
  -1   4   3     1118.56     1126.94      4.23 o 
   0   4   3      161.82      157.95      1.50 o 
   1   4   3      718.48      703.22      4.27 o 
   2   4   3     1172.59     1196.43      5.56 o 
   3   4   3      595.37      599.88      6.06 o 
   4   4   3      145.73      145.45      2.15 o 
   5   4   3        6.69        8.24      0.54 o 
  -6   5   3       88.18       92.17      2.79 o 
  -5   5   3      252.19      252.90      4.22 o 
  -4   5   3      493.24      491.09     10.36 o 
  -3   5   3      249.70      248.07      2.56 o 
  -2   5   3      277.96      282.35      1.96 o 
  -1   5   3     1504.29     1481.22      4.64 o 
   0   5   3     3128.38     3184.78     10.02 o 
   1   5   3     1134.88     1149.41      4.99 o 
   2   5   3      199.70      205.97      2.60 o 
   3   5   3      112.61      120.01      1.31 o 
   4   5   3      184.50      181.35      3.10 o 
   5   5   3       98.67      100.54      1.65 o 
  -6   6   3       33.84       34.39      1.64 o 
  -5   6   3        7.31        8.68      0.80 o 
  -4   6   3      231.02      236.13      4.59 o 
  -3   6   3     1225.84     1200.01      5.19 o 
  -2   6   3     1318.05     1327.14      5.92 o 
  -1   6   3      870.69      869.37      5.07 o 
   0   6   3       30.10       31.83      0.68 o 
   1   6   3      432.53      435.97      3.24 o 
   2   6   3      975.32      974.92      4.87 o 
   3   6   3      641.41      639.97      7.47 o 
   4   6   3      141.10      141.41      2.49 o 
   5   6   3        6.75        7.72      0.66 o 
  -6   7   3       85.80       92.32      2.72 o 
  -5   7   3      209.27      210.68      4.11 o 
  -4   7   3      335.86      328.95      4.15 o 
  -3   7   3      292.04      281.13      2.31 o 
  -2   7   3      166.66      172.74      1.56 o 
  -1   7   3     1253.61     1252.08      4.00 o 
   0   7   3     1912.27     1885.68     10.07 o 
   1   7   3      738.96      730.50      4.05 o 
   2   7   3      165.32      169.20      1.82 o 
   3   7   3       96.46      101.74      1.32 o 
   4   7   3      132.07      137.85      1.87 o 
   5   7   3       91.83       93.46      1.74 o 
  -6   8   3       31.26       32.34      1.77 o 
  -5   8   3       20.18       22.85      1.38 o 
  -4   8   3      153.63      163.82      3.76 o 
  -3   8   3      867.37      857.27      5.48 o 
  -2   8   3     1097.13     1101.34      3.86 o 
  -1   8   3      559.66      565.31      2.59 o 
   0   8   3       12.16       16.37      0.77 o 
   1   8   3      540.39      557.17      3.85 o 
   2   8   3      732.68      725.14      6.13 o 
   3   8   3      404.13      412.96      5.00 o 
   4   8   3       56.88       61.32      1.70 o 
   5   8   3        5.72        7.45      0.65 o 
  -5   9   3      193.20      194.28      6.11 o 
  -4   9   3      248.80      233.89      3.67 o 
  -3   9   3       65.58       62.12      1.13 o 
  -2   9   3      132.01      138.13      1.24 o 
  -1   9   3      829.33      860.54      3.83 o 
   0   9   3     1165.64     1173.33      4.76 o 
   1   9   3      908.93      920.52      4.88 o 
   2   9   3       82.01       86.30      1.11 o 
   3   9   3       11.08       17.31      0.75 o 
   4   9   3      115.72      120.05      1.75 o 
   5   9   3       73.54       74.01      1.57 o 
  -5  10   3       21.49       23.05      1.46 o 
  -4  10   3      151.95      159.96      2.90 o 
  -3  10   3      531.09      528.46      3.48 o 
  -2  10   3      919.67      922.87      3.98 o 
  -1  10   3      326.95      323.43      2.04 o 
   0  10   3        3.49        5.42      0.36 o 
   1  10   3      220.66      218.28      1.68 o 
   2  10   3      501.68      494.53      6.73 o 
   3  10   3      337.28      340.82      3.95 o 
   4  10   3       54.49       62.37      1.38 o 
   5  10   3       10.27       11.32      0.69 o 
  -5  11   3      150.91      150.08      4.35 o 
  -4  11   3      144.37      138.34      2.84 o 
  -3  11   3       29.93       28.35      0.89 o 
  -2  11   3      104.67      109.24      1.30 o 
  -1  11   3      747.97      740.39      3.91 o 
   0  11   3      805.49      805.03      3.46 o 
   1  11   3      477.78      469.30      2.89 o 
   2  11   3       27.97       27.56      0.79 o 
   3  11   3       36.85       34.93      0.99 o 
   4  11   3       75.71       77.87      1.55 o 
   5  11   3       42.26       44.59      1.24 o 
  -5  12   3        0.24        2.78      0.77 o 
  -4  12   3       70.90       77.19      2.25 o 
  -3  12   3      353.14      343.00      3.66 o 
  -2  12   3      513.47      513.35      5.70 o 
  -1  12   3       81.35       89.00      1.24 o 
   0  12   3       11.84       11.49      0.48 o 
   1  12   3      188.51      182.75      1.80 o 
   2  12   3      362.21      360.75      3.31 o 
   3  12   3      178.19      176.29      2.12 o 
   4  12   3       31.18       35.84      1.05 o 
  -5  13   3      114.31      111.47      3.86 o 
  -4  13   3       99.24       93.23      2.78 o 
  -3  13   3       22.46       21.27      0.82 o 
  -2  13   3        9.28       16.33      0.58 o 
  -1  13   3      405.21      411.20      2.67 o 
   0  13   3      518.78      523.31      4.40 o 
   1  13   3      255.10      256.67      2.53 o 
   2  13   3       66.00       70.75      1.25 o 
   3  13   3       12.47       12.37      0.68 o 
   4  13   3       51.72       49.61      1.21 o 
  -4  14   3       45.82       53.52      2.22 o 
  -3  14   3      231.01      234.93      2.96 o 
  -2  14   3      355.84      347.73      2.79 o 
  -1  14   3      169.64      160.98      2.04 o 
   0  14   3        3.13        6.32      0.49 o 
   1  14   3      131.12      125.10      1.66 o 
   2  14   3      242.49      234.60      2.79 o 
   3  14   3       77.60       81.24      1.52 o 
   4  14   3       21.63       23.02      0.88 o 
  -4  15   3       47.28       42.72      2.01 o 
  -3  15   3       17.49       16.70      0.93 o 
  -2  15   3       39.74       45.58      1.11 o 
  -1  15   3      151.41      154.41      1.87 o 
   0  15   3      363.42      357.66      2.78 o 
   1  15   3       80.69       83.17      1.52 o 
   2  15   3       18.34       19.80      0.84 o 
   3  15   3        9.53        9.27      0.63 o 
   4  15   3       31.41       29.36      1.04 o 
  -4  16   3       36.13       42.29      2.06 o 
  -3  16   3      121.34      124.36      2.37 o 
  -2  16   3      120.02      111.71      1.68 o 
  -1  16   3       57.25       53.23      1.15 o 
   0  16   3        8.64       10.28      0.60 o 
   1  16   3       14.44       15.76      0.74 o 
   2  16   3      134.93      133.10      2.12 o 
   3  16   3       67.34       72.67      1.57 o 
  -3  17   3       14.21       12.35      0.84 o 
  -2  17   3       12.24       14.82      0.69 o 
  -1  17   3       75.45       79.34      1.43 o 
   0  17   3      302.87      303.06      2.83 o 
   1  17   3       69.53       71.99      1.47 o 
   2  17   3       12.39       14.80      0.85 o 
   3  17   3        2.31        2.60      0.52 o 
  -3  18   3       92.27       95.54      2.19 o 
  -2  18   3       70.98       67.77      1.72 o 
  -1  18   3       30.07       27.96      0.92 o 
   0  18   3        4.18        6.20      0.56 o 
   1  18   3       22.95       25.20      1.15 o 
   2  18   3       66.95       63.88      1.57 o 
   3  18   3       28.17       31.17      1.17 o 
  -3  19   3        9.73       10.38      0.87 o 
  -2  19   3        4.40        5.02      0.66 o 
  -1  19   3       60.64       61.34      1.38 o 
   0  19   3       45.87       46.41      1.22 o 
   1  19   3       24.10       25.24      0.93 o 
   2  19   3        8.44        8.93      0.71 o 
  -2  20   3       40.30       40.34      1.46 o 
  -1  20   3       12.02       11.32      0.67 o 
   0  20   3        5.29        4.27      0.52 o 
   1  20   3       30.14       29.29      1.07 o 
  -1  21   3       37.09       36.27      1.15 o 
   0  21   3       34.82       33.43      1.10 o 
  -1 -19   4       25.97       25.72      1.51 o 
   0 -19   4        1.09        1.69      0.55 o 
  -2 -18   4       29.50       36.54      1.76 o 
  -1 -18   4       32.30       37.27      1.74 o 
   0 -18   4       47.35       46.64      1.52 o 
   1 -18   4       56.40       58.46      1.57 o 
  -2 -17   4      113.86      112.70      4.08 o 
  -1 -17   4       34.86       31.46      1.48 o 
   0 -17   4        1.25        1.54      0.49 o 
   1 -17   4       56.38       55.16      1.57 o 
   2 -17   4       25.92       28.19      1.16 o 
  -3 -16   4       11.13        7.30      1.21 o 
  -2 -16   4        2.99        4.81      0.78 o 
  -1 -16   4       83.85       86.38      1.87 o 
   0 -16   4       66.55       66.97      1.68 o 
   1 -16   4       82.15       84.68      1.92 o 
   2 -16   4       10.23       12.03      0.88 o 
  -3 -15   4       91.15       99.02      4.23 o 
  -2 -15   4      100.76      101.78      2.55 o 
  -1 -15   4       38.85       36.95      1.25 o 
   0 -15   4       10.75        9.79      0.73 o 
   1 -15   4       55.48       54.36      1.51 o 
   2 -15   4       46.97       52.29      1.53 o 
   3 -15   4       39.06       37.71      1.38 o 
  -4 -14   4       51.15       50.83      2.68 o 
  -3 -14   4       19.37       16.75      2.02 o 
  -2 -14   4       52.63       59.04      1.90 o 
  -1 -14   4      217.24      222.68      2.88 o 
   0 -14   4      200.72      198.08      2.77 o 
   1 -14   4      142.41      138.29      2.42 o 
   2 -14   4       11.99       13.15      0.84 o 
   3 -14   4        4.78        5.98      0.71 o 
  -4 -13   4       45.23       47.44      2.00 o 
  -3 -13   4      138.67      140.39      3.03 o 
  -2 -13   4      224.02      219.86      3.05 o 
  -1 -13   4      210.41      198.37      2.49 o 
   0 -13   4        5.65        8.12      0.62 o 
   1 -13   4       64.45       66.41      1.41 o 
   2 -13   4      133.36      131.30      1.97 o 
   3 -13   4      115.05      114.47      2.11 o 
  -4 -12   4      128.00      122.20      3.56 o 
  -3 -12   4       38.14       34.44      1.45 o 
  -2 -12   4       76.41       80.17      1.69 o 
  -1 -12   4      116.29      122.80      1.84 o 
   0 -12   4      300.54      296.42      2.89 o 
   1 -12   4      221.93      215.00      3.42 o 
   2 -12   4       22.55       26.46      0.94 o 
   3 -12   4       21.42       23.59      0.96 o 
   4 -12   4       27.09       27.47      1.13 o 
  -4 -11   4       81.53       90.66      3.04 o 
  -3 -11   4      239.78      248.28      5.67 o 
  -2 -11   4      338.73      339.58      4.13 o 
  -1 -11   4      212.39      194.86      2.57 o 
   0 -11   4       17.45       22.10      0.86 o 
   1 -11   4      109.17      114.56      1.83 o 
   2 -11   4      156.89      150.69      2.00 o 
   3 -11   4       85.01       88.60      1.65 o 
   4 -11   4       31.82       32.62      1.19 o 
  -5 -10   4       65.81       63.09      2.37 o 
  -4 -10   4      137.70      134.31      5.79 o 
  -3 -10   4       37.64       37.47      1.55 o 
  -2 -10   4       71.75       76.72      1.47 o 
  -1 -10   4      422.03      415.07      5.47 o 
   0 -10   4      730.74      713.57      6.26 o 
   1 -10   4      269.78      263.97      2.68 o 
   2 -10   4       93.19       97.95      1.60 o 
   3 -10   4       23.83       23.36      0.93 o 
   4 -10   4       45.61       45.71      1.35 o 
  -5  -9   4        1.23        1.66      0.62 o 
  -4  -9   4      144.86      138.77      5.23 o 
  -3  -9   4      444.46      457.27      6.27 o 
  -2  -9   4      493.82      492.02      4.85 o 
  -1  -9   4      250.38      242.10      2.30 o 
   0  -9   4       12.97       19.60      0.79 o 
   1  -9   4      189.95      185.21      2.78 o 
   2  -9   4      429.10      425.93      4.95 o 
   3  -9   4      181.91      179.10      2.46 o 
   4  -9   4       39.52       42.01      1.32 o 
  -5  -8   4      170.42      177.34      3.28 o 
  -4  -8   4      179.42      177.77      3.66 o 
  -3  -8   4       73.05       73.02      1.67 o 
  -2  -8   4      142.55      133.82      2.78 o 
  -1  -8   4      589.43      581.73      4.66 o 
   0  -8   4      756.50      717.60      5.92 o 
   1  -8   4      303.51      290.37      5.30 o 
   2  -8   4       23.35       30.44      0.90 o 
   3  -8   4       13.36       18.48      0.84 o 
   4  -8   4       54.61       56.13      1.36 o 
  -5  -7   4        8.19       14.73      1.75 o 
  -4  -7   4      146.56      151.23      2.89 o 
  -3  -7   4      517.85      518.13      4.79 o 
  -2  -7   4      788.86      777.10      6.37 o 
  -1  -7   4      324.97      321.84      2.45 o 
   0  -7   4        2.67        6.73      0.53 o 
   1  -7   4      214.43      216.15      1.95 o 
   2  -7   4      370.61      372.89      4.00 o 
   3  -7   4      252.21      248.73      2.34 o 
   4  -7   4       53.57       58.67      1.37 o 
  -5  -6   4      210.23      223.79      3.19 o 
  -4  -6   4      204.26      208.71      2.68 o 
  -3  -6   4       34.38       37.48      1.23 o 
  -2  -6   4      161.48      161.10      2.29 o 
  -1  -6   4      780.77      757.84      3.66 o 
   0  -6   4     1147.54     1112.25      6.15 o 
   1  -6   4     1060.24     1024.27      8.29 o 
   2  -6   4       51.83       57.49      1.40 o 
   3  -6   4       13.61       17.88      0.71 o 
   4  -6   4      102.76      101.75      1.75 o 
   5  -6   4       51.88       54.54      1.35 o 
  -5  -5   4        8.67        9.13      0.70 o 
  -4  -5   4      156.03      157.51      2.36 o 
  -3  -5   4      758.38      741.43      7.76 o 
  -2  -5   4     1287.16     1249.38      7.33 o 
  -1  -5   4      334.87      329.84      2.36 o 
   0  -5   4        0.02        5.31      0.77 o 
   1  -5   4      437.59      430.93      3.93 o 
   2  -5   4      514.18      511.23      5.14 o 
   3  -5   4      305.73      306.42      2.72 o 
   4  -5   4       58.64       62.95      1.51 o 
   5  -5   4        1.06        2.82      0.59 o 
  -5  -4   4      240.42      248.59      3.05 o 
  -4  -4   4      255.11      262.47      3.20 o 
  -3  -4   4       67.15       69.18      2.40 o 
  -2  -4   4       35.13       35.89      1.03 o 
  -1  -4   4     1077.04     1035.48      5.61 o 
   0  -4   4     1165.87     1148.24      6.47 o 
   1  -4   4      478.73      496.04      2.91 o 
   2  -4   4       66.38       68.94      1.81 o 
   3  -4   4       14.74       19.18      0.84 o 
   4  -4   4      104.87      108.94      1.77 o 
   5  -4   4       64.72       67.59      1.46 o 
  -5  -3   4        4.53        6.25      0.60 o 
  -4  -3   4      165.28      170.82      2.92 o 
  -3  -3   4      916.16      909.63      8.00 o 
  -2  -3   4     1081.64     1073.09      6.45 o 
  -1  -3   4      298.67      300.63      2.22 o 
   0  -3   4      106.94      106.58      1.66 o 
   1  -3   4      369.09      357.67      2.62 o 
   2  -3   4      881.51      854.47      9.32 o 
   3  -3   4      346.19      339.62      4.79 o 
   4  -3   4       55.82       56.19      1.63 o 
   5  -3   4        4.22        4.30      0.62 o 
  -5  -2   4      288.59      287.86      3.12 o 
  -4  -2   4      304.51      311.13      5.02 o 
  -3  -2   4       56.94       64.30      2.30 o 
  -2  -2   4      140.86      131.38      1.76 o 
  -1  -2   4     1462.14     1400.31      4.70 o 
   0  -2   4     2305.52     2271.45      8.08 o 
   1  -2   4      655.14      650.38      4.24 o 
   2  -2   4      132.06      129.22      3.55 o 
   3  -2   4       15.44       18.16      0.69 o 
   4  -2   4      117.53      117.67      2.02 o 
   5  -2   4       72.76       73.71      1.47 o 
  -6  -1   4       13.62       16.59      1.09 o 
  -5  -1   4        2.78        2.35      0.55 o 
  -4  -1   4      182.63      175.50      3.05 o 
  -3  -1   4     1062.54     1071.60     14.07 o 
  -2  -1   4     1287.75     1276.06     11.91 o 
  -1  -1   4      654.52      642.45      2.90 o 
   0  -1   4       18.01       19.37      1.28 o 
   1  -1   4      302.37      300.48      2.05 o 
   2  -1   4      831.38      832.47      8.89 o 
   3  -1   4      355.64      360.34      3.47 o 
   4  -1   4       64.74       64.61      1.66 o 
   5  -1   4        1.88        2.96      0.52 o 
  -6   0   4       80.25       82.97      2.31 o 
  -5   0   4      269.27      281.93      4.53 o 
  -4   0   4      270.85      287.41      4.63 o 
  -3   0   4       62.96       67.77      3.13 o 
  -2   0   4      142.00      137.84      2.49 o 
  -1   0   4      545.34      516.35      2.40 o 
   0   0   4     1683.93     1694.77      5.09 o 
   1   0   4      785.75      751.67      4.92 o 
   2   0   4       92.14      102.15      2.68 o 
   3   0   4       34.68       42.77      1.01 o 
   4   0   4      128.74      128.36      1.82 o 
   5   0   4       64.89       65.65      1.49 o 
  -6   1   4       14.12       15.36      1.20 o 
  -5   1   4        3.29        3.82      0.62 o 
  -4   1   4      188.84      181.47      3.13 o 
  -3   1   4     1065.55     1054.78     14.51 o 
  -2   1   4     1271.20     1251.83     12.92 o 
  -1   1   4      700.55      699.87      2.94 o 
   0   1   4       18.01       18.91      1.38 o 
   1   1   4      303.14      302.52      2.00 o 
   2   1   4      832.00      828.19      8.20 o 
   3   1   4      362.95      370.59      2.94 o 
   4   1   4       63.76       64.04      1.32 o 
   5   1   4        1.84        2.90      0.52 o 
  -5   2   4      278.33      274.59      4.31 o 
  -4   2   4      317.54      317.66      6.35 o 
  -3   2   4       58.38       63.63      2.08 o 
  -2   2   4      149.72      141.17      2.15 o 
  -1   2   4     1476.09     1436.31      6.65 o 
   0   2   4     2270.62     2260.27      7.52 o 
   1   2   4      654.69      649.26      4.56 o 
   2   2   4      132.35      126.75      3.06 o 
   3   2   4       16.57       20.30      0.97 o 
   4   2   4      115.52      118.50      1.71 o 
   5   2   4       71.39       73.51      1.51 o 
  -5   3   4        4.63        6.04      0.92 o 
  -4   3   4      159.23      162.89      3.48 o 
  -3   3   4      920.20      924.25      9.29 o 
  -2   3   4     1037.25     1022.93      9.85 o 
  -1   3   4      304.70      307.09      1.99 o 
   0   3   4      107.06      107.92      2.34 o 
   1   3   4      373.48      365.33      2.37 o 
   2   3   4      865.98      830.73      8.83 o 
   3   3   4      351.91      356.12      4.09 o 
   4   3   4       54.17       56.89      1.21 o 
   5   3   4        4.39        5.64      0.56 o 
  -5   4   4      235.03      234.22      4.55 o 
  -4   4   4      261.07      261.84      4.74 o 
  -3   4   4       61.66       64.60      2.34 o 
  -2   4   4       28.19       29.02      0.79 o 
  -1   4   4     1066.53     1044.31      3.77 o 
   0   4   4     1180.59     1177.04      4.34 o 
   1   4   4      490.76      516.53      3.11 o 
   2   4   4       70.73       71.33      1.93 o 
   3   4   4       17.21       21.75      0.71 o 
   4   4   4      102.99      109.77      1.66 o 
   5   4   4       67.65       71.66      1.53 o 
  -5   5   4        8.74       10.62      1.08 o 
  -4   5   4      155.55      148.66      3.82 o 
  -3   5   4      771.97      766.94     11.32 o 
  -2   5   4     1318.15     1299.47     10.77 o 
  -1   5   4      339.13      340.07      2.07 o 
   0   5   4        0.02        3.23      0.60 o 
   1   5   4      438.60      445.60      2.69 o 
   2   5   4      505.06      515.20      4.65 o 
   3   5   4      308.52      311.31      3.70 o 
   4   5   4       58.78       64.60      1.37 o 
   5   5   4        0.77        2.74      0.49 o 
  -5   6   4      207.24      211.79      5.81 o 
  -4   6   4      208.24      207.85      3.09 o 
  -3   6   4       34.12       36.75      1.09 o 
  -2   6   4      170.90      173.68      2.20 o 
  -1   6   4      774.98      772.89      3.46 o 
   0   6   4     1130.44     1117.33      4.14 o 
   1   6   4     1058.63     1047.50      6.78 o 
   2   6   4       51.29       58.39      1.14 o 
   3   6   4       14.72       20.98      0.79 o 
   4   6   4       98.89      101.35      2.20 o 
   5   6   4       49.47       52.77      1.35 o 
  -5   7   4        7.87        8.87      0.86 o 
  -4   7   4      154.86      158.37      4.25 o 
  -3   7   4      473.02      479.56      5.78 o 
  -2   7   4      770.48      761.52      8.58 o 
  -1   7   4      335.59      336.33      2.04 o 
   0   7   4        2.59        7.87      0.46 o 
   1   7   4      218.20      226.58      2.12 o 
   2   7   4      368.57      368.36      3.22 o 
   3   7   4      250.76      253.98      3.34 o 
   4   7   4       58.68       63.64      1.40 o 
  -5   8   4      172.52      178.33      3.50 o 
  -4   8   4      177.97      174.59      3.27 o 
  -3   8   4       84.21       87.67      2.93 o 
  -2   8   4      156.68      150.20      2.05 o 
  -1   8   4      588.22      600.50      5.50 o 
   0   8   4      739.26      745.19      4.40 o 
   1   8   4      323.18      312.13      3.48 o 
   2   8   4       22.46       28.91      0.81 o 
   3   8   4       13.18       19.30      0.78 o 
   4   8   4       57.89       62.37      1.43 o 
  -5   9   4        1.96        3.62      0.88 o 
  -4   9   4      153.52      159.03      3.16 o 
  -3   9   4      443.60      453.30      6.11 o 
  -2   9   4      510.56      509.05      6.81 o 
  -1   9   4      259.99      257.58      1.92 o 
   0   9   4       13.09       19.26      0.65 o 
   1   9   4      190.98      187.45      1.87 o 
   2   9   4      424.69      428.88      3.22 o 
   3   9   4      177.77      180.97      3.29 o 
   4   9   4       39.33       42.84      1.25 o 
  -5  10   4       64.02       63.90      2.42 o 
  -4  10   4      130.88      130.74      2.95 o 
  -3  10   4       36.15       36.37      1.26 o 
  -2  10   4       69.62       74.22      1.27 o 
  -1  10   4      409.25      416.58      2.57 o 
   0  10   4      723.04      731.05      3.54 o 
   1  10   4      277.53      278.94      2.51 o 
   2  10   4       90.51       98.22      1.43 o 
   3  10   4       23.78       24.73      0.91 o 
   4  10   4       44.14       43.04      1.22 o 
  -4  11   4       78.33       85.50      2.29 o 
  -3  11   4      233.07      241.63      4.51 o 
  -2  11   4      339.34      338.15      3.15 o 
  -1  11   4      205.20      195.15      1.87 o 
   0  11   4       17.20       23.35      0.77 o 
   1  11   4      111.44      114.84      2.10 o 
   2  11   4      151.67      144.98      2.04 o 
   3  11   4       90.78       94.07      1.68 o 
   4  11   4       32.59       33.67      1.11 o 
  -4  12   4      140.55      138.99      3.50 o 
  -3  12   4       37.27       35.34      1.39 o 
  -2  12   4       75.66       79.86      1.45 o 
  -1  12   4      127.17      137.28      1.59 o 
   0  12   4      301.01      295.44      2.40 o 
   1  12   4      223.28      221.93      2.60 o 
   2  12   4       22.85       25.78      0.88 o 
   3  12   4       24.08       25.45      0.93 o 
   4  12   4       25.62       25.45      1.00 o 
  -4  13   4       45.58       49.06      2.21 o 
  -3  13   4      137.42      142.58      2.99 o 
  -2  13   4      219.20      218.84      2.47 o 
  -1  13   4      222.20      210.13      2.04 o 
   0  13   4        5.52        6.12      0.46 o 
   1  13   4       66.27       76.51      1.38 o 
   2  13   4      127.38      124.58      1.85 o 
   3  13   4      115.38      115.56      1.82 o 
  -4  14   4       50.89       48.59      2.60 o 
  -3  14   4       19.34       17.84      1.47 o 
  -2  14   4       52.31       59.10      1.48 o 
  -1  14   4      214.59      224.19      2.38 o 
   0  14   4      191.84      193.78      2.40 o 
   1  14   4      141.97      140.43      1.93 o 
   2  14   4       13.64       13.97      0.72 o 
   3  14   4        4.64        6.29      0.58 o 
  -3  15   4       96.01       99.82      3.31 o 
  -2  15   4       95.09       94.59      2.00 o 
  -1  15   4       39.41       38.82      1.03 o 
   0  15   4       10.81       10.78      0.60 o 
   1  15   4       55.93       57.75      1.31 o 
   2  15   4       48.54       53.29      1.41 o 
   3  15   4       39.66       39.94      1.18 o 
  -3  16   4       11.93        9.08      1.16 o 
  -2  16   4        2.99        3.57      0.54 o 
  -1  16   4       82.96       84.90      1.53 o 
   0  16   4       73.43       77.54      1.52 o 
   1  16   4       82.30       85.81      1.56 o 
   2  16   4        9.61        9.53      0.66 o 
  -2  17   4      116.67      114.01      2.34 o 
  -1  17   4       33.39       30.95      0.98 o 
   0  17   4        1.25        1.30      0.42 o 
   1  17   4       54.09       54.10      1.39 o 
   2  17   4       26.18       27.80      1.10 o 
  -2  18   4       29.10       35.30      1.39 o 
  -1  18   4       31.66       34.69      1.36 o 
   0  18   4       47.60       48.01      1.30 o 
   1  18   4       54.23       54.21      1.39 o 
  -1  19   4       25.21       24.73      1.19 o 
   0  19   4        1.07        1.81      0.45 o 
  -1 -16   5       43.87       43.17      1.58 o 
   0 -16   5        0.21        1.45      0.58 o 
  -2 -15   5       10.59       12.77      1.27 o 
  -1 -15   5       25.60       25.67      1.18 o 
   0 -15   5       92.02       87.38      2.02 o 
   1 -15   5       35.60       37.06      1.34 o 
  -2 -14   5       88.95       91.24      4.01 o 
  -1 -14   5       16.22       15.96      0.94 o 
   0 -14   5        3.01        5.91      0.68 o 
   1 -14   5       20.67       19.68      0.99 o 
  -3 -13   5        9.77        9.69      1.17 o 
  -2 -13   5        6.41        9.49      0.92 o 
  -1 -13   5      141.77      141.43      2.52 o 
   0 -13   5      191.38      193.68      2.67 o 
   1 -13   5       48.52       51.16      1.33 o 
   2 -13   5       10.10       11.43      0.74 o 
  -3 -12   5      153.33      158.15      4.43 o 
  -2 -12   5      151.87      151.24      3.07 o 
  -1 -12   5       47.80       48.14      1.45 o 
   0 -12   5       24.31       22.78      0.98 o 
   1 -12   5       48.75       47.26      1.21 o 
   2 -12   5       87.37       89.91      1.70 o 
  -3 -11   5       12.55       11.72      1.09 o 
  -2 -11   5       13.66       20.50      1.22 o 
  -1 -11   5      194.55      183.20      3.60 o 
   0 -11   5      151.72      143.22      2.15 o 
   1 -11   5       91.48       93.91      1.67 o 
   2 -11   5       12.05       15.64      0.78 o 
   3 -11   5        4.19        5.76      0.64 o 
  -4 -10   5       24.71       28.82      1.82 o 
  -3 -10   5      164.95      168.99      3.77 o 
  -2 -10   5      244.66      244.93      6.97 o 
  -1 -10   5       79.48       82.78      1.60 o 
   0 -10   5        1.42        5.75      0.54 o 
   1 -10   5      103.08      108.76      1.73 o 
   2 -10   5      121.47      123.97      1.85 o 
   3 -10   5       90.89       86.04      1.80 o 
  -4  -9   5       98.71      104.25      3.92 o 
  -3  -9   5       38.24       43.18      2.04 o 
  -2  -9   5       38.05       43.00      1.48 o 
  -1  -9   5      220.66      213.57      3.22 o 
   0  -9   5      347.73      339.18      2.96 o 
   1  -9   5      268.25      264.78      3.42 o 
   2  -9   5        8.02       10.36      0.66 o 
   3  -9   5       11.34       14.56      0.82 o 
  -4  -8   5       71.77       76.95      3.29 o 
  -3  -8   5      270.89      282.40      5.23 o 
  -2  -8   5      365.71      361.09      7.76 o 
  -1  -8   5      146.49      142.86      1.96 o 
   0  -8   5        1.19        4.25      0.53 o 
   1  -8   5       54.30       55.18      1.20 o 
   2  -8   5      106.14      107.12      2.02 o 
   3  -8   5       85.23       86.36      1.72 o 
  -4  -7   5      121.79      128.00      4.13 o 
  -3  -7   5       36.52       42.16      3.03 o 
  -2  -7   5       47.96       48.99      1.73 o 
  -1  -7   5      310.02      293.36      4.33 o 
   0  -7   5      483.97      468.35      3.77 o 
   1  -7   5      179.52      174.75      1.95 o 
   2  -7   5       48.97       51.28      1.58 o 
   3  -7   5        9.47       11.69      0.74 o 
  -4  -6   5       97.08      101.39      4.27 o 
  -3  -6   5      332.33      334.60     12.92 o 
  -2  -6   5      356.84      358.85      7.36 o 
  -1  -6   5      216.01      216.42      2.49 o 
   0  -6   5        0.95        5.04      0.50 o 
   1  -6   5      193.22      190.61      2.01 o 
   2  -6   5      363.23      361.20      4.93 o 
   3  -6   5      110.47      112.69      2.38 o 
  -5  -5   5      116.64      119.87      2.92 o 
  -4  -5   5      163.23      178.27      4.43 o 
  -3  -5   5       35.31       39.83      2.60 o 
  -2  -5   5      108.50      106.51      3.53 o 
  -1  -5   5      423.09      416.48      3.45 o 
   0  -5   5      590.43      563.54      7.36 o 
   1  -5   5      222.16      220.48      2.41 o 
   2  -5   5       50.01       58.59      1.63 o 
   3  -5   5       16.04       19.26      0.83 o 
   4  -5   5       35.42       37.62      1.28 o 
  -5  -4   5        1.91        2.56      0.85 o 
  -4  -4   5      108.81      116.63      3.36 o 
  -3  -4   5      371.26      395.26      6.88 o 
  -2  -4   5      526.94      523.09      9.44 o 
  -1  -4   5      383.83      378.96      5.09 o 
   0  -4   5        5.57        8.01      0.50 o 
   1  -4   5       79.55       88.58      1.52 o 
   2  -4   5      180.57      180.42      3.64 o 
   3  -4   5      145.44      144.92      2.89 o 
   4  -4   5       28.84       28.91      1.11 o 
  -5  -3   5      133.66      146.34      2.47 o 
  -4  -3   5      204.77      217.42      5.64 o 
  -3  -3   5       38.98       48.99      2.52 o 
  -2  -3   5      103.35       94.31      3.71 o 
  -1  -3   5      351.42      338.19      2.70 o 
   0  -3   5      672.94      638.64      4.86 o 
   1  -3   5      591.01      561.93      5.62 o 
   2  -3   5       16.87       20.58      0.77 o 
   3  -3   5       34.41       39.38      1.15 o 
   4  -3   5       33.25       35.82      1.22 o 
  -5  -2   5        2.79        1.68      0.62 o 
  -4  -2   5      126.71      124.34      3.97 o 
  -3  -2   5      386.25      440.00     11.52 o 
  -2  -2   5      642.87      628.81     17.45 o 
  -1  -2   5      274.89      270.14      2.70 o 
   0  -2   5       23.79       21.83      0.66 o 
   1  -2   5      252.27      250.80      3.02 o 
   2  -2   5      258.25      262.77      3.34 o 
   3  -2   5      230.72      225.76      3.25 o 
   4  -2   5       43.86       44.54      1.39 o 
  -5  -1   5      129.01      136.27      3.48 o 
  -4  -1   5      205.07      207.52      4.98 o 
  -3  -1   5       42.11       71.36      4.80 o 
  -2  -1   5       97.06       91.62      3.23 o 
  -1  -1   5      600.33      589.06      4.07 o 
   0  -1   5      615.99      604.83      3.43 o 
   1  -1   5      403.44      394.65      5.83 o 
   2  -1   5       43.13       45.34      1.36 o 
   3  -1   5       12.55       16.94      1.18 o 
   4  -1   5       45.72       46.77      1.67 o 
  -5   0   5        1.93        0.00      1.22 o 
  -4   0   5      142.69      154.05      4.28 o 
  -3   0   5      377.13      400.45     10.56 o 
  -2   0   5      694.77      678.72      7.42 o 
  -1   0   5      300.12      298.83      3.24 o 
   0   0   5       44.79       48.35      1.45 o 
   1   0   5      238.50      230.89      3.48 o 
   2   0   5      278.01      277.91      4.82 o 
   3   0   5      138.12      134.40      2.05 o 
   4   0   5       27.79       29.95      1.15 o 
  -5   1   5      130.46      146.96      5.57 o 
  -4   1   5      203.82      211.98      4.97 o 
  -3   1   5       44.11       51.78      7.87 o 
  -2   1   5       96.64       90.11      2.36 o 
  -1   1   5      605.39      594.44      3.09 o 
   0   1   5      638.39      631.05      3.43 o 
   1   1   5      403.36      398.60      5.14 o 
   2   1   5       43.18       47.01      1.25 o 
   3   1   5       13.72       17.65      1.15 o 
   4   1   5       48.07       49.07      1.30 o 
  -5   2   5        2.54        3.19      1.07 o 
  -4   2   5      129.71      122.65      3.14 o 
  -3   2   5      381.22      396.76     15.18 o 
  -2   2   5      652.24      628.24      6.97 o 
  -1   2   5      259.66      255.24      2.50 o 
   0   2   5       23.79       20.43      0.77 o 
   1   2   5      249.54      249.06      4.28 o 
   2   2   5      260.14      263.72      2.96 o 
   3   2   5      224.69      222.15      3.38 o 
   4   2   5       45.65       47.20      1.35 o 
  -5   3   5      137.79      147.99      4.04 o 
  -4   3   5      196.75      206.52      4.96 o 
  -3   3   5       40.47       48.63      2.29 o 
  -2   3   5      103.45      101.11      5.12 o 
  -1   3   5      341.97      338.08      3.19 o 
   0   3   5      670.79      658.40      3.57 o 
   1   3   5      584.14      563.83      4.74 o 
   2   3   5       17.08       20.84      0.79 o 
   3   3   5       32.90       34.71      1.05 o 
   4   3   5       33.76       35.60      1.14 o 
  -5   4   5        1.54        1.64      0.83 o 
  -4   4   5      107.44      106.22      2.71 o 
  -3   4   5      372.23      388.61     11.45 o 
  -2   4   5      536.01      529.68      5.73 o 
  -1   4   5      385.22      382.43      3.49 o 
   0   4   5        5.53        9.59      0.66 o 
   1   4   5       81.07       91.92      1.73 o 
   2   4   5      190.20      189.98      2.02 o 
   3   4   5      145.71      145.40      2.39 o 
   4   4   5       27.85       27.62      1.02 o 
  -5   5   5      123.40      131.95      4.90 o 
  -4   5   5      158.32      161.45      3.63 o 
  -3   5   5       36.11       45.89      1.53 o 
  -2   5   5      108.14      110.28      2.48 o 
  -1   5   5      432.49      440.11      3.56 o 
   0   5   5      592.69      583.55      3.42 o 
   1   5   5      222.36      218.83      2.32 o 
   2   5   5       47.87       56.51      1.16 o 
   3   5   5       15.02       16.80      0.76 o 
   4   5   5       36.60       39.85      1.22 o 
  -4   6   5       95.02       99.21      2.50 o 
  -3   6   5      342.05      344.75      7.49 o 
  -2   6   5      343.90      348.61      6.88 o 
  -1   6   5      210.15      214.81      3.23 o 
   0   6   5        0.97        5.38      0.54 o 
   1   6   5      189.91      187.42      2.47 o 
   2   6   5      362.34      362.31      3.45 o 
   3   6   5      110.29      113.51      1.83 o 
  -4   7   5      121.77      119.78      2.77 o 
  -3   7   5       35.28       37.41      1.41 o 
  -2   7   5       39.63       40.48      1.43 o 
  -1   7   5      314.99      311.05      3.78 o 
   0   7   5      491.66      487.08      4.22 o 
   1   7   5      173.19      173.11      2.00 o 
   2   7   5       50.02       55.08      1.26 o 
   3   7   5        9.58       11.59      0.70 o 
  -4   8   5       69.67       75.31      2.33 o 
  -3   8   5      282.35      287.60      5.65 o 
  -2   8   5      367.74      373.14      6.54 o 
  -1   8   5      140.47      139.59      1.89 o 
   0   8   5        1.21        5.13      0.48 o 
   1   8   5       55.57       58.51      1.22 o 
   2   8   5      110.04      111.70      1.62 o 
   3   8   5       84.78       84.80      1.62 o 
  -4   9   5      103.21      107.86      3.75 o 
  -3   9   5       34.00       35.19      1.33 o 
  -2   9   5       36.14       41.34      1.32 o 
  -1   9   5      226.43      228.22      3.02 o 
   0   9   5      352.94      354.93      2.67 o 
   1   9   5      259.67      266.30      3.29 o 
   2   9   5        9.75       12.93      0.76 o 
   3   9   5       11.55       13.84      0.78 o 
  -4  10   5       21.55       22.07      1.37 o 
  -3  10   5      165.16      166.06      3.19 o 
  -2  10   5      241.53      243.34      3.49 o 
  -1  10   5       80.97       86.74      1.61 o 
   0  10   5        1.40        4.42      0.44 o 
   1  10   5      101.40      108.22      1.64 o 
   2  10   5      124.37      127.19      2.04 o 
   3  10   5       90.35       89.92      1.73 o 
  -3  11   5       13.63       15.80      1.06 o 
  -2  11   5       13.42       19.19      0.98 o 
  -1  11   5      193.53      194.37      2.46 o 
   0  11   5      151.98      146.94      1.76 o 
   1  11   5       90.37       90.20      1.52 o 
   2  11   5       11.79       15.67      0.81 o 
   3  11   5        3.07        5.75      0.59 o 
  -3  12   5      160.01      168.47      3.17 o 
  -2  12   5      149.53      152.54      2.87 o 
  -1  12   5       45.12       48.03      1.29 o 
   0  12   5       24.53       24.26      0.82 o 
   1  12   5       48.10       45.23      1.10 o 
   2  12   5       89.72       93.54      1.80 o 
  -3  13   5       11.49       12.14      0.99 o 
  -2  13   5        6.98       11.55      0.84 o 
  -1  13   5      142.44      144.59      2.18 o 
   0  13   5      195.07      202.70      2.25 o 
   1  13   5       48.50       51.58      1.19 o 
   2  13   5        9.77       12.60      0.77 o 
  -2  14   5       91.27       99.22      2.90 o 
  -1  14   5       13.59       14.52      0.83 o 
   0  14   5        2.99        6.41      0.57 o 
   1  14   5       20.31       21.08      0.85 o 
  -2  15   5       11.42       15.73      1.33 o 
  -1  15   5       24.67       26.80      1.10 o 
   0  15   5       90.91       91.40      1.66 o 
   1  15   5       34.65       35.48      1.13 o 
  -1  16   5       44.43       46.58      1.52 o 
   0  16   5        0.20        1.71      0.43 o 
  -1 -11   6       45.23       44.77      1.98 o 
   0 -11   6        0.90        4.39      0.56 o 
  -2 -10   6       19.76       20.84      1.21 o 
  -1 -10   6       76.04       79.20      2.54 o 
   0 -10   6      125.94      127.33      2.08 o 
   1 -10   6       34.29       31.12      1.00 o 
  -2  -9   6      113.54      116.82      3.19 o 
  -1  -9   6       55.01       58.85      2.18 o 
   0  -9   6        0.31        2.91      0.49 o 
   1  -9   6       47.33       48.41      1.21 o 
  -3  -8   6       10.12       12.83      1.41 o 
  -2  -8   6       28.85       28.28      1.41 o 
  -1  -8   6      123.35      129.60      3.11 o 
   0  -8   6      145.22      139.74      2.75 o 
   1  -8   6       94.44       92.37      1.62 o 
  -3  -7   6      137.99      152.06      4.14 o 
  -2  -7   6      183.98      183.19      3.68 o 
  -1  -7   6       74.80       80.13      2.42 o 
   0  -7   6        2.23        5.11      0.55 o 
   1  -7   6       47.72       47.40      1.18 o 
   2  -7   6       60.58       60.69      1.42 o 
  -3  -6   6       12.09       15.23      1.45 o 
  -2  -6   6       21.98       23.60      1.40 o 
  -1  -6   6      168.71      173.50      4.61 o 
   0  -6   6      203.39      196.14      2.36 o 
   1  -6   6      119.25      118.51      1.85 o 
   2  -6   6        1.08        3.14      0.50 o 
  -3  -5   6      176.88      189.61      7.23 o 
  -2  -5   6      227.68      229.83      6.21 o 
  -1  -5   6       49.23       54.34      2.86 o 
   0  -5   6        2.84        7.03      0.62 o 
   1  -5   6       58.61       58.23      1.30 o 
   2  -5   6       92.82       92.42      1.81 o 
  -3  -4   6       17.82       22.84      1.93 o 
  -2  -4   6       20.64       24.50      1.71 o 
  -1  -4   6      228.88      222.38      4.29 o 
   0  -4   6      286.65      277.16      5.38 o 
   1  -4   6      121.48      120.88      1.83 o 
   2  -4   6       27.62       30.48      1.09 o 
  -3  -3   6      220.84      239.78      5.75 o 
  -2  -3   6      257.36      265.12      5.58 o 
  -1  -3   6       88.80       98.99      5.43 o 
   0  -3   6        6.31       10.80      0.82 o 
   1  -3   6       92.25       84.29      1.59 o 
   2  -3   6      149.16      140.89      2.22 o 
  -3  -2   6       21.25       27.56      4.04 o 
  -2  -2   6       25.88       26.95      1.75 o 
  -1  -2   6      232.95      222.38      8.50 o 
   0  -2   6      286.75      280.52      3.69 o 
   1  -2   6       86.83       89.45      2.20 o 
   2  -2   6       18.76       23.39      1.36 o 
  -3  -1   6      259.83      268.37      7.30 o 
  -2  -1   6      233.10      234.83      5.18 o 
  -1  -1   6      114.66      114.46      2.97 o 
   0  -1   6        1.98        4.66      0.87 o 
   1  -1   6       50.34       48.69      1.70 o 
   2  -1   6      142.22      137.25      2.07 o 
  -4   0   6       77.82       86.14      3.78 o 
  -3   0   6       15.63       19.26      2.91 o 
  -2   0   6       21.94       20.82      1.35 o 
  -1   0   6      235.42      219.04      6.23 o 
   0   0   6      393.77      379.26      3.39 o 
   1   0   6      170.14      172.94      2.35 o 
   2   0   6       15.30       17.06      0.87 o 
  -3   1   6      269.19      271.67      7.33 o 
  -2   1   6      234.61      245.86      4.34 o 
  -1   1   6      115.88      119.91      3.07 o 
   0   1   6        1.94        4.26      0.69 o 
   1   1   6       51.65       51.51      1.18 o 
   2   1   6      141.59      135.08      3.15 o 
  -3   2   6       19.63       28.63      1.85 o 
  -2   2   6       23.53       21.06      1.56 o 
  -1   2   6      233.59      217.92      4.21 o 
   0   2   6      282.23      276.78      2.47 o 
   1   2   6       89.65       89.26      1.49 o 
   2   2   6       18.71       21.20      1.05 o 
  -3   3   6      217.82      221.42      8.86 o 
  -2   3   6      251.75      262.21      4.18 o 
  -1   3   6       92.06       96.94      2.79 o 
   0   3   6        6.36        8.23      0.69 o 
   1   3   6       91.65       85.53      1.48 o 
   2   3   6      146.78      144.65      2.63 o 
  -3   4   6       17.36       21.66      1.51 o 
  -2   4   6       22.58       25.02      1.40 o 
  -1   4   6      231.25      222.90      4.22 o 
   0   4   6      286.42      285.39      3.38 o 
   1   4   6      121.93      119.74      1.77 o 
   2   4   6       27.51       28.56      1.25 o 
  -3   5   6      171.27      177.05      4.69 o 
  -2   5   6      231.36      238.57      5.07 o 
  -1   5   6       51.06       57.85      2.05 o 
   0   5   6        2.85        7.27      0.71 o 
   1   5   6       59.26       60.44      1.29 o 
   2   5   6       90.43       91.09      1.72 o 
  -3   6   6       12.15       17.18      1.38 o 
  -2   6   6       23.60       23.75      1.39 o 
  -1   6   6      160.31      161.00      3.35 o 
   0   6   6      201.74      206.45      2.79 o 
   1   6   6      122.08      124.32      2.22 o 
   2   6   6        1.95        2.68      0.59 o 
  -3   7   6      135.33      146.46      3.60 o 
  -2   7   6      187.78      191.91      3.69 o 
  -1   7   6       76.28       79.62      2.39 o 
   0   7   6        2.21        5.30      0.65 o 
   1   7   6       47.53       48.89      1.16 o 
   2   7   6       60.55       61.92      1.40 o 
  -3   8   6       11.01       14.00      1.26 o 
  -2   8   6       30.96       33.29      1.63 o 
  -1   8   6      121.89      128.89      3.67 o 
   0   8   6      144.07      146.94      2.43 o 
   1   8   6       97.42      101.19      1.65 o 
  -2   9   6      112.55      120.51      2.85 o 
  -1   9   6       56.25       58.53      2.12 o 
   0   9   6        0.29        3.61      0.65 o 
   1   9   6       47.04       50.22      1.20 o 
  -2  10   6       20.70       21.18      1.23 o 
  -1  10   6       74.69       78.09      2.46 o 
   0  10   6      124.05      130.66      2.39 o 
   1  10   6       36.97       36.16      1.04 o 
  -1  11   6       46.05       47.16      1.97 o 
   0  11   6        0.87        4.05      0.64 o 
                                                 
